# Supplementary material for: Integrated Analysis of ATAC-Seq and RNA-Seq Reveals the Signal Transduction Regulation of the Molting Cycle in the Muscle of Chinese Mitten Crab (Eriocheir sinensis)
Source: Biomolecules. 2026 Jan 8;16(1):108. doi: 10.3390/biom16010108 (PMC12839205; doi:10.3390/biom16010108)
Supplement: Supplementary file 1 [file biomolecules-16-00108-s001.zip]

Archive with 5 entries (5 files):
- Supplementary Figure S1.jpg
- Supplementary Figure S2.jpg
- Supplementary Figure S3.jpg
- Supplementary Table S1.xlsx
- Supplementary Table S2.xlsx
