# Supplementary material for: Integrated Analysis of ATAC-Seq and RNA-Seq Reveals the Signal Transduction Regulation of the Molting Cycle in the Muscle of Chinese Mitten Crab (Eriocheir sinensis)
Source: Biomolecules. 2026 Jan 8;16(1):108. doi: 10.3390/biom16010108 (PMC12839205; doi:10.3390/biom16010108)
Supplement: Supplementary file 1 [file biomolecules-16-00108-s001.zip › Supplementary Table S1.xlsx]

## Sheet: Sheet1
Supplementary Table S1. Primer sequences and efficiency for candidate GPCR genes and house-keeping genes in RT-qPCR experiment
Primer	Sequence (5'to3')		Primer	Dilution concentration					slope	R2	efficiency (%)
U116 F	TTGCTCTCTGATCTACCTGAGGAT			1/10000	1/1000	1/100	1/10	1
U116 R	TTAGCCTCTATCTTGATGTCCTGC			0	1	2	3	4
U415 F	CAAAACAGGGTGCGTTGAGG		β-actin	27.2407	23.9933	20.311	16.9933	13.7051	-3.4071	0.9996	96.5643
U415 R	AAGCCTTGCCCTGTACCTTC		U314	33.025	30.077	26.9153	23.7527	20.3933	-3.1588	0.9995	107.289
U63 F	CACAACGCTGATGCTGATCG		U176	33.9911	30.563	27.1812	23.788	20.599	-3.3559	0.9998	98.6016
U63 R	GCGAAGTTGATGGGGTACGA		U63	29.4873	26.6093	22.9487	18.823	15.5491	-3.5663	0.9969	90.7228
U210 F	AAGGCGTACTGAAGACGGTG		U210	27.1827	23.1447	20.4273	17.3592	14.511	-3.1129	0.995	109.529
U210 R	CAACTCCAGAAGGTCACCCC		U244	29.1893	26.21	23.088	19.81	16.3932	-3.1992	0.9993	105.389
U288 F	GCGAAGGAGTAGCGGATGAA		U288	27.0217	23.4987	20.0747	16.8803	13.6532	-3.3355	0.9995	99.4367
U288 R	TCTCCAAACTGGTGTCGCTC
U176 F	AAATGCCCCACACTCCTACG
U176 R	CCATACACACAAGGGGCTGT
U244 F	TTACTGTTGTGTCCGCCAGG
U244 R	ATGAAGGCGAGCACGTTACA
U314 F	AGCCACCAGGAGGGGATATT
U314 R	GGGAACTGTCGGTGGGATTT
β-actin F	AGTAGCCGCCCTGGTTGTAGAC
β-actin R	TTCTCCATGTCGTCCCAGT
