# Supplementary material for: Integrated Analysis of ATAC-Seq and RNA-Seq Reveals the Signal Transduction Regulation of the Molting Cycle in the Muscle of Chinese Mitten Crab (Eriocheir sinensis)
Source: Biomolecules. 2026 Jan 8;16(1):108. doi: 10.3390/biom16010108 (PMC12839205; doi:10.3390/biom16010108)
Supplement: Supplementary file 1 [file biomolecules-16-00108-s001.zip › Supplementary Table S2.xlsx]

## Sheet: Sheet1
Supplementary Tabel S2. List of IDEGs
gene_id	log2FoldChange	padj	Regulation	Stage
evm.TU.CM024135.1.861	-11.6152	6.36e-34	down-regulated	Mu_A vs Mu_C
evm.TU.CM024135.1.862	-9.7754	7.92e-24	down-regulated	Mu_A vs Mu_C
evm.TU.CM024120.1.594	-5.97837	1.95e-23	down-regulated	Mu_A vs Mu_C
evm.TU.CM024107.1.208	-8.92157	6.08e-23	down-regulated	Mu_A vs Mu_C
evm.TU.CM024146.1.116	-7.6178	9.06e-22	down-regulated	Mu_A vs Mu_C
evm.TU.CM024139.1.80	-8.9128	1.28e-19	down-regulated	Mu_A vs Mu_C
evm.TU.CM024108.1.61	-6.33545	3.37e-17	down-regulated	Mu_A vs Mu_C
evm.TU.CM024153.1.212	-7.52274	4.2e-17	down-regulated	Mu_A vs Mu_C
evm.TU.CM024145.1.813	-6.34452	7.06e-17	down-regulated	Mu_A vs Mu_C
evm.TU.CM024145.1.603	-10.6603	8.14e-17	down-regulated	Mu_A vs Mu_C
evm.TU.CM024110.1.80	-4.69423	1.16e-16	down-regulated	Mu_A vs Mu_C
evm.TU.CM024145.1.191	-9.33274	2.18e-16	down-regulated	Mu_A vs Mu_C
evm.TU.CM024121.1.260	-7.2951	2.24e-15	down-regulated	Mu_A vs Mu_C
evm.TU.CM024162.1.202	-10.824	5.61e-15	down-regulated	Mu_A vs Mu_C
evm.TU.CM024129.1.81	-7.35014	1.23e-14	down-regulated	Mu_A vs Mu_C
evm.TU.CM024145.1.217	4.58297	2.09e-13	up-regulated	Mu_A vs Mu_C
evm.TU.CM024120.1.599	-5.46494	8.27e-13	down-regulated	Mu_A vs Mu_C
evm.TU.CM024166.1.225	-3.75419	1.82e-12	down-regulated	Mu_A vs Mu_C
evm.TU.CM024132.1.226	-10.5856	1.9e-12	down-regulated	Mu_A vs Mu_C
evm.TU.CM024140.1.104	-5.4329	2.34e-12	down-regulated	Mu_A vs Mu_C
evm.TU.CM024131.1.338	-6.7655	2.7e-12	down-regulated	Mu_A vs Mu_C
evm.TU.CM024121.1.520	-6.37396	2.77e-12	down-regulated	Mu_A vs Mu_C
evm.TU.CM024136.1.154	-6.67317	3.71e-12	down-regulated	Mu_A vs Mu_C
evm.TU.CM024135.1.220	-3.33416	3.77e-12	down-regulated	Mu_A vs Mu_C
evm.TU.CM024145.1.216	4.77416	4.84e-12	up-regulated	Mu_A vs Mu_C
evm.TU.CM024127.1.256	-3.94461	6.74e-12	down-regulated	Mu_A vs Mu_C
evm.TU.CM024127.1.444	-5.25857	1.08e-11	down-regulated	Mu_A vs Mu_C
evm.TU.CM024148.1.187	-4.36678	3.82e-11	down-regulated	Mu_A vs Mu_C
evm.TU.CM024146.1.277	-3.71056	4.92e-11	down-regulated	Mu_A vs Mu_C
evm.TU.CM024136.1.264	-10.8345	5.26e-11	down-regulated	Mu_A vs Mu_C
evm.TU.CM024107.1.216	-4.20559	6.09e-11	down-regulated	Mu_A vs Mu_C
evm.TU.CM024150.1.153_evm.TU.CM024150.1.154	-5.4424	6.41e-11	down-regulated	Mu_A vs Mu_C
evm.TU.CM024120.1.74	-9.12286	1.12e-10	down-regulated	Mu_A vs Mu_C
evm.TU.CM024116.1.67	-5.78082	1.13e-10	down-regulated	Mu_A vs Mu_C
evm.TU.CM024139.1.180	-3.52618	1.13e-10	down-regulated	Mu_A vs Mu_C
evm.TU.CM024158.1.525	-3.67988	4.16e-10	down-regulated	Mu_A vs Mu_C
evm.TU.JACDRO010000460.1.5	-6.72129	5.94e-10	down-regulated	Mu_A vs Mu_C
evm.TU.JACDRO010000460.1.9	-5.80243	7.24e-10	down-regulated	Mu_A vs Mu_C
evm.TU.CM024144.1.168	-3.87818	8.34e-10	down-regulated	Mu_A vs Mu_C
evm.TU.CM024165.1.344	-4.07194	1.37e-09	down-regulated	Mu_A vs Mu_C
evm.TU.CM024158.1.2	-3.18649	1.48e-09	down-regulated	Mu_A vs Mu_C
evm.TU.CM024118.1.563	-3.13754	1.86e-09	down-regulated	Mu_A vs Mu_C
evm.TU.CM024144.1.169	-3.42329	2e-09	down-regulated	Mu_A vs Mu_C
evm.TU.CM024154.1.141	-5.92535	2.29e-09	down-regulated	Mu_A vs Mu_C
evm.TU.CM024145.1.475	4.15711	4.02e-09	up-regulated	Mu_A vs Mu_C
evm.TU.CM024162.1.209	-7.6738	5.85e-09	down-regulated	Mu_A vs Mu_C
evm.TU.CM024158.1.4	-3.28138	1.08e-08	down-regulated	Mu_A vs Mu_C
evm.TU.CM024146.1.608	-6.73894	1.52e-08	down-regulated	Mu_A vs Mu_C
evm.TU.CM024162.1.207	-8.35454	2.22e-08	down-regulated	Mu_A vs Mu_C
evm.TU.CM024142.1.169	-2.64759	2.31e-08	down-regulated	Mu_A vs Mu_C
evm.TU.CM024102.1.92	-5.03373	2.46e-08	down-regulated	Mu_A vs Mu_C
evm.TU.CM024116.1.243	-4.23678	2.56e-08	down-regulated	Mu_A vs Mu_C
evm.TU.CM024133.1.117	-9.35704	3.18e-08	down-regulated	Mu_A vs Mu_C
evm.TU.CM024159.1.172	-4.54109	3.66e-08	down-regulated	Mu_A vs Mu_C
evm.TU.CM024107.1.217	-4.36471	3.81e-08	down-regulated	Mu_A vs Mu_C
evm.TU.CM024156.1.441	-8.51688	4.21e-08	down-regulated	Mu_A vs Mu_C
evm.TU.CM024098.1.144	-5.88843	4.22e-08	down-regulated	Mu_A vs Mu_C
evm.TU.CM024119.1.274	-4.84749	4.39e-08	down-regulated	Mu_A vs Mu_C
evm.TU.CM024118.1.215	-7.00475	5.75e-08	down-regulated	Mu_A vs Mu_C
evm.TU.CM024097.1.150	-10.7355	5.99e-08	down-regulated	Mu_A vs Mu_C
evm.TU.CM024122.1.199	-4.81327	7.55e-08	down-regulated	Mu_A vs Mu_C
evm.TU.CM024145.1.815	-7.56208	8.28e-08	down-regulated	Mu_A vs Mu_C
evm.TU.CM024135.1.857	-8.57058	1.04e-07	down-regulated	Mu_A vs Mu_C
evm.TU.CM024102.1.181	-5.93717	1.11e-07	down-regulated	Mu_A vs Mu_C
evm.TU.CM024105.1.88	-3.75389	1.12e-07	down-regulated	Mu_A vs Mu_C
evm.TU.CM024167.1.146	-5.87	1.2e-07	down-regulated	Mu_A vs Mu_C
evm.TU.CM024104.1.181	-3.85924	1.21e-07	down-regulated	Mu_A vs Mu_C
evm.TU.CM024166.1.110	-3.01703	1.25e-07	down-regulated	Mu_A vs Mu_C
evm.TU.CM024108.1.57	-2.73288	1.48e-07	down-regulated	Mu_A vs Mu_C
evm.TU.CM024161.1.168	-8.51559	1.8e-07	down-regulated	Mu_A vs Mu_C
evm.TU.CM024137.1.242	-4.4894	2.53e-07	down-regulated	Mu_A vs Mu_C
evm.TU.CM024097.1.36	-8.96598	3.11e-07	down-regulated	Mu_A vs Mu_C
evm.TU.CM024099.1.220	-3.03786	3.27e-07	down-regulated	Mu_A vs Mu_C
evm.TU.CM024102.1.91	-4.3776	3.35e-07	down-regulated	Mu_A vs Mu_C
evm.TU.CM024153.1.210	-5.41629	3.64e-07	down-regulated	Mu_A vs Mu_C
evm.TU.CM024141.1.486	-5.22021	3.77e-07	down-regulated	Mu_A vs Mu_C
evm.TU.CM024127.1.126_evm.TU.CM024127.1.127	-4.15391	3.99e-07	down-regulated	Mu_A vs Mu_C
evm.TU.CM024127.1.244	-3.98552	4.52e-07	down-regulated	Mu_A vs Mu_C
evm.TU.CM024102.1.315	-3.27741	5.41e-07	down-regulated	Mu_A vs Mu_C
evm.TU.CM024166.1.109	-3.27469	5.71e-07	down-regulated	Mu_A vs Mu_C
evm.TU.CM024155.1.400	-4.72004	5.71e-07	down-regulated	Mu_A vs Mu_C
evm.TU.CM024119.1.273	-4.33703	6.22e-07	down-regulated	Mu_A vs Mu_C
evm.TU.CM024145.1.573	-4.32511	6.97e-07	down-regulated	Mu_A vs Mu_C
evm.TU.CM024135.1.459	-4.10552	8.36e-07	down-regulated	Mu_A vs Mu_C
evm.TU.CM024162.1.189	-4.21081	8.87e-07	down-regulated	Mu_A vs Mu_C
evm.TU.CM024132.1.153	-2.54659	9.04e-07	down-regulated	Mu_A vs Mu_C
evm.TU.CM024120.1.161	-6.07562	9.55e-07	down-regulated	Mu_A vs Mu_C
evm.TU.CM024121.1.334	-3.73898	9.77e-07	down-regulated	Mu_A vs Mu_C
evm.TU.CM024122.1.354	-4.97093	9.77e-07	down-regulated	Mu_A vs Mu_C
evm.TU.CM024101.1.140	-4.29915	9.82e-07	down-regulated	Mu_A vs Mu_C
evm.TU.CM024101.1.139	-4.90109	1.03e-06	down-regulated	Mu_A vs Mu_C
evm.TU.CM024150.1.190	-5.23844	1.06e-06	down-regulated	Mu_A vs Mu_C
evm.TU.CM024159.1.150	-4.85886	1.15e-06	down-regulated	Mu_A vs Mu_C
evm.TU.CM024156.1.442	-7.59191	1.2e-06	down-regulated	Mu_A vs Mu_C
evm.TU.CM024161.1.123	-2.69762	1.22e-06	down-regulated	Mu_A vs Mu_C
evm.TU.CM024140.1.83	-6.38092	1.26e-06	down-regulated	Mu_A vs Mu_C
evm.TU.CM024159.1.151	-4.88186	1.3e-06	down-regulated	Mu_A vs Mu_C
evm.TU.CM024120.1.158	-4.8288	1.31e-06	down-regulated	Mu_A vs Mu_C
evm.TU.CM024102.1.93	-4.09333	1.71e-06	down-regulated	Mu_A vs Mu_C
evm.TU.CM024119.1.289	-4.89375	1.86e-06	down-regulated	Mu_A vs Mu_C
evm.TU.CM024143.1.322	-4.80684	2.41e-06	down-regulated	Mu_A vs Mu_C
evm.TU.CM024154.1.200	-3.19118	3.04e-06	down-regulated	Mu_A vs Mu_C
evm.TU.CM024121.1.333	-3.70185	3.17e-06	down-regulated	Mu_A vs Mu_C
evm.TU.CM024139.1.236	-3.5237	3.42e-06	down-regulated	Mu_A vs Mu_C
evm.TU.CM024122.1.454	3.66852	3.49e-06	up-regulated	Mu_A vs Mu_C
evm.TU.CM024108.1.207	-4.25737	4.09e-06	down-regulated	Mu_A vs Mu_C
evm.TU.CM024143.1.321	-4.39151	4.18e-06	down-regulated	Mu_A vs Mu_C
evm.TU.CM024166.1.322	-7.11167	4.36e-06	down-regulated	Mu_A vs Mu_C
evm.TU.CM024142.1.235	-4.04534	4.52e-06	down-regulated	Mu_A vs Mu_C
evm.TU.CM024127.1.253	-3.81816	4.54e-06	down-regulated	Mu_A vs Mu_C
evm.TU.CM024165.1.209	-4.00431	4.76e-06	down-regulated	Mu_A vs Mu_C
evm.TU.CM024151.1.141	-6.14152	4.86e-06	down-regulated	Mu_A vs Mu_C
evm.TU.CM024154.1.201	-2.79406	5.11e-06	down-regulated	Mu_A vs Mu_C
evm.TU.CM024159.1.149	-4.68863	5.5e-06	down-regulated	Mu_A vs Mu_C
evm.TU.CM024145.1.183	-2.95504	5.7e-06	down-regulated	Mu_A vs Mu_C
evm.TU.CM024104.1.75	-4.92574	5.93e-06	down-regulated	Mu_A vs Mu_C
evm.TU.CM024118.1.274	-4.20087	6.33e-06	down-regulated	Mu_A vs Mu_C
evm.TU.CM024152.1.239	-7.86273	6.61e-06	down-regulated	Mu_A vs Mu_C
evm.TU.CM024154.1.202	-3.15208	6.64e-06	down-regulated	Mu_A vs Mu_C
evm.TU.CM024164.1.234	-3.46088	7.74e-06	down-regulated	Mu_A vs Mu_C
evm.TU.CM024166.1.18	-3.27993	8.2e-06	down-regulated	Mu_A vs Mu_C
evm.TU.CM024131.1.306	-2.75596	9.01e-06	down-regulated	Mu_A vs Mu_C
evm.TU.CM024163.1.2	-7.50843	9.04e-06	down-regulated	Mu_A vs Mu_C
evm.TU.CM024145.1.601	-7.69424	9.17e-06	down-regulated	Mu_A vs Mu_C
evm.TU.CM024157.1.98	-6.36547	9.47e-06	down-regulated	Mu_A vs Mu_C
evm.TU.CM024160.1.441	-7.24026	1.03e-05	down-regulated	Mu_A vs Mu_C
evm.TU.CM024163.1.540	-2.59626	1.06e-05	down-regulated	Mu_A vs Mu_C
evm.TU.CM024166.1.382	-4.2758	1.14e-05	down-regulated	Mu_A vs Mu_C
evm.TU.CM024110.1.57	-3.89219	1.23e-05	down-regulated	Mu_A vs Mu_C
evm.TU.CM024156.1.572	-3.59249	1.28e-05	down-regulated	Mu_A vs Mu_C
evm.TU.CM024166.1.227	-5.23063	1.39e-05	down-regulated	Mu_A vs Mu_C
evm.TU.CM024164.1.273	-5.65547	1.42e-05	down-regulated	Mu_A vs Mu_C
evm.TU.CM024136.1.481	-3.6503	1.55e-05	down-regulated	Mu_A vs Mu_C
evm.TU.CM024127.1.250	-3.98607	1.61e-05	down-regulated	Mu_A vs Mu_C
evm.TU.CM024164.1.252	-2.36499	1.61e-05	down-regulated	Mu_A vs Mu_C
evm.TU.CM024118.1.386	-3.78254	1.62e-05	down-regulated	Mu_A vs Mu_C
evm.TU.CM024156.1.158	-5.79496	1.69e-05	down-regulated	Mu_A vs Mu_C
evm.TU.CM024097.1.23	-7.87103	1.73e-05	down-regulated	Mu_A vs Mu_C
evm.TU.CM024149.1.121	-3.58638	1.74e-05	down-regulated	Mu_A vs Mu_C
evm.TU.CM024159.1.145	-3.29203	1.95e-05	down-regulated	Mu_A vs Mu_C
evm.TU.CM024118.1.564	-3.3091	1.97e-05	down-regulated	Mu_A vs Mu_C
evm.TU.CM024166.1.540	3.7378	2.08e-05	up-regulated	Mu_A vs Mu_C
evm.TU.CM024154.1.204	-5.73066	2.09e-05	down-regulated	Mu_A vs Mu_C
evm.TU.CM024121.1.663	-2.86099	2.17e-05	down-regulated	Mu_A vs Mu_C
evm.TU.CM024146.1.654	-5.01379	2.2e-05	down-regulated	Mu_A vs Mu_C
evm.TU.CM024122.1.19	-7.30402	2.35e-05	down-regulated	Mu_A vs Mu_C
evm.TU.CM024100.1.385	-3.05178	2.42e-05	down-regulated	Mu_A vs Mu_C
evm.TU.CM024129.1.204	-4.02521	2.59e-05	down-regulated	Mu_A vs Mu_C
evm.TU.CM024124.1.106	-3.01826	2.65e-05	down-regulated	Mu_A vs Mu_C
evm.TU.CM024121.1.335	-6.73647	2.66e-05	down-regulated	Mu_A vs Mu_C
evm.TU.CM024145.1.639	-2.80537	2.88e-05	down-regulated	Mu_A vs Mu_C
evm.TU.CM024165.1.207	-3.37496	3.44e-05	down-regulated	Mu_A vs Mu_C
evm.TU.CM024104.1.350	-3.05662	3.46e-05	down-regulated	Mu_A vs Mu_C
evm.TU.CM024118.1.487	-2.78946	4.03e-05	down-regulated	Mu_A vs Mu_C
evm.TU.CM024098.1.192	-3.42712	4.24e-05	down-regulated	Mu_A vs Mu_C
evm.TU.CM024147.1.714	-3.01233	4.24e-05	down-regulated	Mu_A vs Mu_C
evm.TU.CM024147.1.188	-4.03887	4.35e-05	down-regulated	Mu_A vs Mu_C
evm.TU.CM024166.1.108	-4.35958	4.75e-05	down-regulated	Mu_A vs Mu_C
evm.TU.CM024155.1.160	-2.62063	4.75e-05	down-regulated	Mu_A vs Mu_C
evm.TU.CM024103.1.301	-3.71099	4.76e-05	down-regulated	Mu_A vs Mu_C
evm.TU.CM024162.1.240	-3.54544	4.79e-05	down-regulated	Mu_A vs Mu_C
evm.TU.CM024142.1.397	-6.22836	6.28e-05	down-regulated	Mu_A vs Mu_C
evm.TU.CM024152.1.149	-3.31382	6.29e-05	down-regulated	Mu_A vs Mu_C
evm.TU.CM024156.1.229	-3.86911	6.63e-05	down-regulated	Mu_A vs Mu_C
evm.TU.CM024147.1.486	-2.58316	6.75e-05	down-regulated	Mu_A vs Mu_C
evm.TU.CM024096.1.476	-4.59923	7.17e-05	down-regulated	Mu_A vs Mu_C
evm.TU.CM024112.1.502	-7.83926	7.2e-05	down-regulated	Mu_A vs Mu_C
evm.TU.CM024137.1.230	-5.25701	7.57e-05	down-regulated	Mu_A vs Mu_C
evm.TU.CM024116.1.244	-4.28538	7.74e-05	down-regulated	Mu_A vs Mu_C
evm.TU.CM024100.1.316	-4.36813	8.89e-05	down-regulated	Mu_A vs Mu_C
evm.TU.CM024100.1.233	-6.65506	8.89e-05	down-regulated	Mu_A vs Mu_C
evm.TU.CM024127.1.89	-2.55734	8.99e-05	down-regulated	Mu_A vs Mu_C
evm.TU.CM024135.1.612	-3.83065	0.000103793	down-regulated	Mu_A vs Mu_C
evm.TU.CM024125.1.103	-2.5736	0.000113426	down-regulated	Mu_A vs Mu_C
evm.TU.CM024142.1.234	-4.23413	0.000115219	down-regulated	Mu_A vs Mu_C
evm.TU.CM024113.1.38	-2.27817	0.000115827	down-regulated	Mu_A vs Mu_C
evm.TU.CM024102.1.62	-7.01989	0.000118047	down-regulated	Mu_A vs Mu_C
evm.TU.CM024134.1.61	2.34289	0.000122755	up-regulated	Mu_A vs Mu_C
evm.TU.CM024118.1.494	-6.9858	0.000125151	down-regulated	Mu_A vs Mu_C
evm.TU.CM024133.1.329	3.81866	0.000130507	up-regulated	Mu_A vs Mu_C
evm.TU.CM024139.1.195	-3.71869	0.000146866	down-regulated	Mu_A vs Mu_C
evm.TU.CM024145.1.578	-2.42673	0.000153348	down-regulated	Mu_A vs Mu_C
evm.TU.CM024157.1.256	-3.68587	0.00017549	down-regulated	Mu_A vs Mu_C
evm.TU.CM024134.1.84	-2.85751	0.000177787	down-regulated	Mu_A vs Mu_C
evm.TU.CM024107.1.198	-3.54922	0.000178892	down-regulated	Mu_A vs Mu_C
evm.TU.CM024122.1.438_evm.TU.CM024122.1.437	-7.42422	0.000188419	down-regulated	Mu_A vs Mu_C
evm.TU.CM024150.1.266	-6.27391	0.000202109	down-regulated	Mu_A vs Mu_C
evm.TU.CM024120.1.247	-3.91684	0.000202683	down-regulated	Mu_A vs Mu_C
evm.TU.CM024127.1.233	-6.66414	0.000206915	down-regulated	Mu_A vs Mu_C
evm.TU.CM024112.1.495	-5.07933	0.000231653	down-regulated	Mu_A vs Mu_C
evm.TU.CM024120.1.113	-3.47367	0.000255849	down-regulated	Mu_A vs Mu_C
evm.TU.CM024107.1.207	-3.60191	0.00026586	down-regulated	Mu_A vs Mu_C
evm.TU.CM024145.1.177	-3.68406	0.000271962	down-regulated	Mu_A vs Mu_C
evm.TU.CM024160.1.379	-2.97859	0.000290673	down-regulated	Mu_A vs Mu_C
evm.TU.CM024127.1.90	-2.21714	0.000302295	down-regulated	Mu_A vs Mu_C
evm.TU.CM024158.1.3	-3.02372	0.000315977	down-regulated	Mu_A vs Mu_C
evm.TU.CM024120.1.378	-3.41113	0.000328193	down-regulated	Mu_A vs Mu_C
evm.TU.CM024136.1.167	-1.77561	0.000331453	down-regulated	Mu_A vs Mu_C
evm.TU.CM024166.1.259	-4.30897	0.00034049	down-regulated	Mu_A vs Mu_C
evm.TU.CM024150.1.184	-1.9855	0.000341117	down-regulated	Mu_A vs Mu_C
evm.TU.CM024111.1.283	-2.73592	0.000341229	down-regulated	Mu_A vs Mu_C
evm.TU.CM024140.1.58	-2.6737	0.000382486	down-regulated	Mu_A vs Mu_C
evm.TU.CM024102.1.37	-3.60936	0.00040398	down-regulated	Mu_A vs Mu_C
evm.TU.CM024146.1.2	-3.63871	0.000412894	down-regulated	Mu_A vs Mu_C
evm.TU.CM024133.1.333	-2.52731	0.000426232	down-regulated	Mu_A vs Mu_C
evm.TU.CM024159.1.174	-2.29364	0.000439395	down-regulated	Mu_A vs Mu_C
evm.TU.CM024127.1.249	-3.87463	0.00044129	down-regulated	Mu_A vs Mu_C
evm.TU.CM024127.1.459	-4.17049	0.000442507	down-regulated	Mu_A vs Mu_C
evm.TU.CM024100.1.226	-5.33161	0.000452677	down-regulated	Mu_A vs Mu_C
evm.TU.CM024167.1.98	-3.9768	0.00047629	down-regulated	Mu_A vs Mu_C
evm.TU.CM024148.1.48	-2.75406	0.000495755	down-regulated	Mu_A vs Mu_C
evm.TU.CM024155.1.161	-3.15186	0.000506502	down-regulated	Mu_A vs Mu_C
evm.TU.CM024121.1.461	-1.98635	0.000555316	down-regulated	Mu_A vs Mu_C
evm.TU.CM024134.1.338	-4.27517	0.00056538	down-regulated	Mu_A vs Mu_C
evm.TU.CM024135.1.819	-6.51199	0.000573195	down-regulated	Mu_A vs Mu_C
evm.TU.CM024163.1.516	2.71572	0.000575184	up-regulated	Mu_A vs Mu_C
evm.TU.CM024119.1.584	-5.50068	0.000576745	down-regulated	Mu_A vs Mu_C
evm.TU.CM024120.1.138	-2.91092	0.000577369	down-regulated	Mu_A vs Mu_C
evm.TU.CM024141.1.213	-7.98474	0.00061295	down-regulated	Mu_A vs Mu_C
evm.TU.CM024151.1.158	-2.82022	0.000614952	down-regulated	Mu_A vs Mu_C
evm.TU.CM024119.1.41	-2.36586	0.000635921	down-regulated	Mu_A vs Mu_C
evm.TU.CM024167.1.40	-5.63556	0.00063694	down-regulated	Mu_A vs Mu_C
evm.TU.CM024111.1.284	-2.38843	0.000667803	down-regulated	Mu_A vs Mu_C
evm.TU.CM024156.1.220	-2.04653	0.00067264	down-regulated	Mu_A vs Mu_C
evm.TU.CM024096.1.87	-2.27889	0.00067264	down-regulated	Mu_A vs Mu_C
evm.TU.CM024103.1.1	-2.52934	0.000685203	down-regulated	Mu_A vs Mu_C
evm.TU.CM024107.1.197	-2.78445	0.000706988	down-regulated	Mu_A vs Mu_C
evm.TU.CM024103.1.43	-2.53625	0.000758443	down-regulated	Mu_A vs Mu_C
evm.TU.CM024160.1.75	-2.80612	0.000810134	down-regulated	Mu_A vs Mu_C
evm.TU.CM024142.1.142	-5.13282	0.000830779	down-regulated	Mu_A vs Mu_C
evm.TU.CM024166.1.380	-4.93258	0.00087675	down-regulated	Mu_A vs Mu_C
evm.TU.CM024099.1.692	5.01033	0.00087675	up-regulated	Mu_A vs Mu_C
evm.TU.CM024102.1.215	-2.19106	0.000917739	down-regulated	Mu_A vs Mu_C
evm.TU.CM024145.1.180	-2.13292	0.0010257	down-regulated	Mu_A vs Mu_C
evm.TU.CM024131.1.68	-2.34692	0.00106199	down-regulated	Mu_A vs Mu_C
evm.TU.CM024097.1.289	-5.37608	0.00108857	down-regulated	Mu_A vs Mu_C
evm.TU.CM024103.1.234	-3.82931	0.00115791	down-regulated	Mu_A vs Mu_C
evm.TU.CM024154.1.188	-4.31151	0.00118019	down-regulated	Mu_A vs Mu_C
evm.TU.CM024158.1.293	-3.47678	0.00118019	down-regulated	Mu_A vs Mu_C
evm.TU.CM024118.1.16	4.31864	0.00119185	up-regulated	Mu_A vs Mu_C
evm.TU.CM024167.1.147	-1.7516	0.00123789	down-regulated	Mu_A vs Mu_C
evm.TU.CM024145.1.585	-1.93784	0.00127151	down-regulated	Mu_A vs Mu_C
evm.TU.CM024154.1.293	-2.73398	0.00129188	down-regulated	Mu_A vs Mu_C
evm.TU.CM024133.1.208	-2.51985	0.00132893	down-regulated	Mu_A vs Mu_C
evm.TU.CM024165.1.145	-2.25477	0.00136569	down-regulated	Mu_A vs Mu_C
evm.TU.CM024155.1.457	-4.36744	0.00147481	down-regulated	Mu_A vs Mu_C
evm.TU.CM024160.1.439	2.78394	0.00150041	up-regulated	Mu_A vs Mu_C
evm.TU.CM024151.1.159	-2.20312	0.00151656	down-regulated	Mu_A vs Mu_C
evm.TU.CM024097.1.126	-2.19826	0.00153623	down-regulated	Mu_A vs Mu_C
evm.TU.CM024164.1.271	-2.37037	0.00153655	down-regulated	Mu_A vs Mu_C
evm.TU.CM024144.1.136	-3.03743	0.00154256	down-regulated	Mu_A vs Mu_C
evm.TU.CM024131.1.67	-2.3408	0.00155561	down-regulated	Mu_A vs Mu_C
evm.TU.CM024104.1.70	-2.29486	0.00157588	down-regulated	Mu_A vs Mu_C
evm.TU.CM024097.1.158	-2.02141	0.00160929	down-regulated	Mu_A vs Mu_C
evm.TU.CM024147.1.487	-2.33897	0.00176496	down-regulated	Mu_A vs Mu_C
evm.TU.CM024121.1.492	-7.00444	0.00176568	down-regulated	Mu_A vs Mu_C
evm.TU.CM024112.1.109	-3.91833	0.00189092	down-regulated	Mu_A vs Mu_C
evm.TU.CM024132.1.327	-3.80645	0.00189116	down-regulated	Mu_A vs Mu_C
evm.TU.CM024139.1.194	-4.27717	0.00192258	down-regulated	Mu_A vs Mu_C
evm.TU.CM024128.1.256	-4.29273	0.00194805	down-regulated	Mu_A vs Mu_C
evm.TU.CM024131.1.66	-2.34144	0.0020449	down-regulated	Mu_A vs Mu_C
evm.TU.CM024127.1.133	-4.13545	0.00207465	down-regulated	Mu_A vs Mu_C
evm.TU.CM024158.1.373	-3.23505	0.00209246	down-regulated	Mu_A vs Mu_C
evm.TU.CM024107.1.231	-5.68994	0.0020943	down-regulated	Mu_A vs Mu_C
evm.TU.CM024135.1.514	-2.69714	0.00210498	down-regulated	Mu_A vs Mu_C
evm.TU.CM024129.1.203	-3.74486	0.00215199	down-regulated	Mu_A vs Mu_C
evm.TU.CM024136.1.296	-3.46563	0.00219644	down-regulated	Mu_A vs Mu_C
evm.TU.CM024158.1.291	-2.87071	0.00220126	down-regulated	Mu_A vs Mu_C
evm.TU.CM024126.1.129	2.28537	0.00227496	up-regulated	Mu_A vs Mu_C
evm.TU.CM024102.1.316	-2.44261	0.00234952	down-regulated	Mu_A vs Mu_C
evm.TU.CM024162.1.250	2.02336	0.00242495	up-regulated	Mu_A vs Mu_C
evm.TU.CM024111.1.456	-2.82383	0.0024544	down-regulated	Mu_A vs Mu_C
evm.TU.CM024100.1.382	-2.91226	0.00246492	down-regulated	Mu_A vs Mu_C
evm.TU.CM024112.1.237	-1.7923	0.00249653	down-regulated	Mu_A vs Mu_C
evm.TU.CM024097.1.121	-3.53978	0.00252783	down-regulated	Mu_A vs Mu_C
evm.TU.CM024145.1.119	-2.10033	0.002539	down-regulated	Mu_A vs Mu_C
evm.TU.CM024098.1.65	-1.83129	0.00266983	down-regulated	Mu_A vs Mu_C
evm.TU.CM024162.1.59	-2.26589	0.00275907	down-regulated	Mu_A vs Mu_C
evm.TU.CM024114.1.178	-2.46434	0.00295636	down-regulated	Mu_A vs Mu_C
evm.TU.CM024097.1.125	-2.26796	0.00298316	down-regulated	Mu_A vs Mu_C
evm.TU.CM024147.1.489	-2.07541	0.00304299	down-regulated	Mu_A vs Mu_C
evm.TU.CM024101.1.212	-3.21042	0.00305055	down-regulated	Mu_A vs Mu_C
evm.TU.CM024119.1.665	-2.72253	0.00305775	down-regulated	Mu_A vs Mu_C
evm.TU.CM024107.1.94	-3.80869	0.00305775	down-regulated	Mu_A vs Mu_C
evm.TU.CM024102.1.58	-3.64539	0.00306084	down-regulated	Mu_A vs Mu_C
evm.TU.CM024120.1.303	-3.28561	0.00307871	down-regulated	Mu_A vs Mu_C
evm.TU.CM024102.1.135	-3.08892	0.0031187	down-regulated	Mu_A vs Mu_C
evm.TU.CM024165.1.175	-1.70046	0.0032767	down-regulated	Mu_A vs Mu_C
evm.TU.CM024135.1.737	-4.78188	0.00329579	down-regulated	Mu_A vs Mu_C
evm.TU.CM024135.1.611	-3.57528	0.00332358	down-regulated	Mu_A vs Mu_C
evm.TU.CM024112.1.221	-2.1769	0.00375253	down-regulated	Mu_A vs Mu_C
evm.TU.CM024141.1.303	-2.15507	0.003759	down-regulated	Mu_A vs Mu_C
evm.TU.CM024102.1.121	-3.44041	0.00382606	down-regulated	Mu_A vs Mu_C
evm.TU.CM024100.1.415	1.97076	0.00393083	up-regulated	Mu_A vs Mu_C
evm.TU.CM024159.1.186	-2.5976	0.00393685	down-regulated	Mu_A vs Mu_C
evm.TU.CM024109.1.98	-2.459	0.00401578	down-regulated	Mu_A vs Mu_C
evm.TU.CM024127.1.155	-3.34981	0.00404486	down-regulated	Mu_A vs Mu_C
evm.TU.CM024167.1.118	2.41818	0.00419263	up-regulated	Mu_A vs Mu_C
evm.TU.CM024100.1.376	-2.56007	0.00439244	down-regulated	Mu_A vs Mu_C
evm.TU.CM024141.1.302	-1.95729	0.00440556	down-regulated	Mu_A vs Mu_C
evm.TU.CM024137.1.174	-1.7608	0.00447693	down-regulated	Mu_A vs Mu_C
evm.TU.CM024154.1.350	-2.44404	0.00448084	down-regulated	Mu_A vs Mu_C
evm.TU.CM024108.1.41_evm.TU.CM024108.1.42	-3.42106	0.00484285	down-regulated	Mu_A vs Mu_C
evm.TU.CM024153.1.220	-2.25696	0.00492424	down-regulated	Mu_A vs Mu_C
evm.TU.CM024153.1.28	-1.95579	0.00497942	down-regulated	Mu_A vs Mu_C
evm.TU.CM024165.1.68	2.51426	0.00498963	up-regulated	Mu_A vs Mu_C
evm.TU.CM024147.1.488	-2.0762	0.00500534	down-regulated	Mu_A vs Mu_C
evm.TU.CM024115.1.277	-2.85532	0.0051045	down-regulated	Mu_A vs Mu_C
evm.TU.CM024114.1.192	-3.28431	0.00523375	down-regulated	Mu_A vs Mu_C
evm.TU.CM024148.1.81	-2.21163	0.00529352	down-regulated	Mu_A vs Mu_C
evm.TU.CM024164.1.311	-1.66958	0.00531463	down-regulated	Mu_A vs Mu_C
evm.TU.CM024125.1.54	-2.44883	0.00556775	down-regulated	Mu_A vs Mu_C
evm.TU.CM024151.1.83	-2.68904	0.00563334	down-regulated	Mu_A vs Mu_C
evm.TU.CM024125.1.57	-2.66142	0.0058284	down-regulated	Mu_A vs Mu_C
evm.TU.CM024097.1.305	2.05283	0.00586265	up-regulated	Mu_A vs Mu_C
evm.TU.CM024146.1.271	-4.10093	0.00587428	down-regulated	Mu_A vs Mu_C
evm.TU.CM024136.1.473_evm.TU.CM024136.1.474	-2.49989	0.00592077	down-regulated	Mu_A vs Mu_C
evm.TU.CM024120.1.240	-2.44279	0.00595045	down-regulated	Mu_A vs Mu_C
evm.TU.CM024111.1.455	-3.0409	0.00599871	down-regulated	Mu_A vs Mu_C
evm.TU.CM024162.1.235	-2.02188	0.00610396	down-regulated	Mu_A vs Mu_C
evm.TU.CM024118.1.368	-3.37887	0.00611708	down-regulated	Mu_A vs Mu_C
evm.TU.CM024113.1.80	-2.22327	0.00612225	down-regulated	Mu_A vs Mu_C
evm.TU.CM024145.1.586	-2.8024	0.00627992	down-regulated	Mu_A vs Mu_C
evm.TU.CM024153.1.191	-2.86831	0.0063708	down-regulated	Mu_A vs Mu_C
evm.TU.CM024142.1.436	-1.58126	0.00661581	down-regulated	Mu_A vs Mu_C
evm.TU.CM024158.1.280	-6.08219	0.00723844	down-regulated	Mu_A vs Mu_C
evm.TU.CM024133.1.245	-2.07013	0.0072508	down-regulated	Mu_A vs Mu_C
evm.TU.CM024164.1.188	5.64541	0.00749572	up-regulated	Mu_A vs Mu_C
evm.TU.CM024148.1.186	-5.83046	0.00761244	down-regulated	Mu_A vs Mu_C
evm.TU.CM024155.1.256	-4.61608	0.00762901	down-regulated	Mu_A vs Mu_C
evm.TU.CM024121.1.471	1.86188	0.00763292	up-regulated	Mu_A vs Mu_C
evm.TU.CM024151.1.108	-2.94935	0.00768142	down-regulated	Mu_A vs Mu_C
evm.TU.CM024138.1.178	-1.6204	0.00768142	down-regulated	Mu_A vs Mu_C
evm.TU.CM024107.1.84	-5.02599	0.00768142	down-regulated	Mu_A vs Mu_C
evm.TU.CM024107.1.330	-2.01505	0.00801949	down-regulated	Mu_A vs Mu_C
evm.TU.CM024167.1.34	2.54267	0.0080621	up-regulated	Mu_A vs Mu_C
evm.TU.CM024135.1.559	-3.8523	0.00817846	down-regulated	Mu_A vs Mu_C
evm.TU.CM024105.1.150	3.29997	0.00831131	up-regulated	Mu_A vs Mu_C
evm.TU.CM024101.1.371	-2.16107	0.00862146	down-regulated	Mu_A vs Mu_C
evm.TU.CM024109.1.10	-2.92644	0.00866446	down-regulated	Mu_A vs Mu_C
evm.TU.CM024134.1.314	-2.13573	0.00878385	down-regulated	Mu_A vs Mu_C
evm.TU.CM024161.1.359	-2.11205	0.00895394	down-regulated	Mu_A vs Mu_C
evm.TU.CM024147.1.281	-2.76575	0.00900533	down-regulated	Mu_A vs Mu_C
evm.TU.CM024148.1.82	-2.02008	0.00907983	down-regulated	Mu_A vs Mu_C
evm.TU.CM024167.1.407	-4.18516	0.00907983	down-regulated	Mu_A vs Mu_C
evm.TU.CM024096.1.56	-2.56196	0.00907983	down-regulated	Mu_A vs Mu_C
evm.TU.CM024103.1.252	-2.07892	0.00911083	down-regulated	Mu_A vs Mu_C
evm.TU.CM024107.1.86	-4.19488	0.00913472	down-regulated	Mu_A vs Mu_C
evm.TU.CM024163.1.264	-5.78895	0.00960917	down-regulated	Mu_A vs Mu_C
evm.TU.JACDRO010000460.1.3	-1.79274	0.00960917	down-regulated	Mu_A vs Mu_C
evm.TU.CM024135.1.320	-1.7867	0.00968706	down-regulated	Mu_A vs Mu_C
evm.TU.CM024127.1.187	-3.60585	0.00980432	down-regulated	Mu_A vs Mu_C
evm.TU.CM024135.1.712	-2.21961	0.00989744	down-regulated	Mu_A vs Mu_C
evm.TU.CM024160.1.398	-5.29734	0.00996105	down-regulated	Mu_A vs Mu_C
evm.TU.CM024119.1.475	-1.589	0.00996105	down-regulated	Mu_A vs Mu_C
evm.TU.CM024165.1.181	2.17007	0.0100813	up-regulated	Mu_A vs Mu_C
evm.TU.CM024147.1.333	-4.80964	0.0102868	down-regulated	Mu_A vs Mu_C
evm.TU.CM024151.1.155	-2.34179	0.0105717	down-regulated	Mu_A vs Mu_C
evm.TU.CM024136.1.45	-4.46365	0.0106442	down-regulated	Mu_A vs Mu_C
evm.TU.CM024100.1.307	-1.66639	0.0109555	down-regulated	Mu_A vs Mu_C
evm.TU.CM024148.1.471	-2.78072	0.0115971	down-regulated	Mu_A vs Mu_C
evm.TU.CM024097.1.127	-1.97013	0.011663	down-regulated	Mu_A vs Mu_C
evm.TU.CM024144.1.114	-2.38331	0.0116668	down-regulated	Mu_A vs Mu_C
evm.TU.CM024148.1.477	-2.30667	0.0116668	down-regulated	Mu_A vs Mu_C
evm.TU.CM024122.1.33	-1.95086	0.0117576	down-regulated	Mu_A vs Mu_C
evm.TU.CM024154.1.199	-2.21854	0.0120449	down-regulated	Mu_A vs Mu_C
evm.TU.CM024150.1.91	-1.84376	0.0127503	down-regulated	Mu_A vs Mu_C
evm.TU.CM024149.1.92	-2.39536	0.0128594	down-regulated	Mu_A vs Mu_C
evm.TU.CM024141.1.401	2.07115	0.0129138	up-regulated	Mu_A vs Mu_C
evm.TU.CM024101.1.213	-3.06181	0.0130245	down-regulated	Mu_A vs Mu_C
evm.TU.CM024121.1.519	-4.42769	0.0131441	down-regulated	Mu_A vs Mu_C
evm.TU.CM024150.1.95	-1.74673	0.0131451	down-regulated	Mu_A vs Mu_C
evm.TU.CM024167.1.90	-1.78491	0.0132293	down-regulated	Mu_A vs Mu_C
evm.TU.CM024100.1.383	-5.56149	0.0134095	down-regulated	Mu_A vs Mu_C
evm.TU.CM024121.1.544	-2.76016	0.0135016	down-regulated	Mu_A vs Mu_C
evm.TU.CM024136.1.163	-2.56379	0.0138701	down-regulated	Mu_A vs Mu_C
evm.TU.CM024143.1.251	-1.58099	0.01394	down-regulated	Mu_A vs Mu_C
evm.TU.CM024122.1.54	-2.78721	0.0140893	down-regulated	Mu_A vs Mu_C
evm.TU.CM024145.1.356	5.78965	0.0142789	up-regulated	Mu_A vs Mu_C
evm.TU.CM024110.1.129	-4.18134	0.01428	down-regulated	Mu_A vs Mu_C
evm.TU.CM024166.1.8	-1.85527	0.01428	down-regulated	Mu_A vs Mu_C
evm.TU.CM024166.1.551	-2.53506	0.0146841	down-regulated	Mu_A vs Mu_C
evm.TU.CM024123.1.1	-2.78764	0.014982	down-regulated	Mu_A vs Mu_C
evm.TU.CM024136.1.68	-2.87504	0.0155714	down-regulated	Mu_A vs Mu_C
evm.TU.CM024122.1.279	2.51634	0.0159318	up-regulated	Mu_A vs Mu_C
evm.TU.CM024134.1.208	3.50188	0.0159633	up-regulated	Mu_A vs Mu_C
evm.TU.CM024108.1.55	-3.27751	0.0160596	down-regulated	Mu_A vs Mu_C
evm.TU.CM024112.1.285	-2.51428	0.016527	down-regulated	Mu_A vs Mu_C
evm.TU.CM024134.1.83	-1.85164	0.0167268	down-regulated	Mu_A vs Mu_C
evm.TU.CM024109.1.15	-2.09317	0.0167688	down-regulated	Mu_A vs Mu_C
evm.TU.CM024145.1.602	-5.80708	0.0170306	down-regulated	Mu_A vs Mu_C
evm.TU.CM024117.1.163	-5.0706	0.0171408	down-regulated	Mu_A vs Mu_C
evm.TU.CM024164.1.176	-1.77744	0.0172775	down-regulated	Mu_A vs Mu_C
evm.TU.CM024099.1.27_evm.TU.CM024099.1.26	-2.68434	0.0173246	down-regulated	Mu_A vs Mu_C
evm.TU.CM024127.1.254	-3.94846	0.018193	down-regulated	Mu_A vs Mu_C
evm.TU.CM024136.1.168	2.7008	0.018193	up-regulated	Mu_A vs Mu_C
evm.TU.CM024104.1.64	-4.50529	0.018193	down-regulated	Mu_A vs Mu_C
evm.TU.CM024110.1.132	-3.04783	0.0186367	down-regulated	Mu_A vs Mu_C
evm.TU.CM024148.1.214	-2.82951	0.0188881	down-regulated	Mu_A vs Mu_C
evm.TU.CM024134.1.213	-1.57632	0.0188881	down-regulated	Mu_A vs Mu_C
evm.TU.CM024155.1.496	2.69035	0.0195777	up-regulated	Mu_A vs Mu_C
evm.TU.CM024119.1.75	-2.38588	0.0198205	down-regulated	Mu_A vs Mu_C
evm.TU.CM024147.1.193	2.50112	0.0201893	up-regulated	Mu_A vs Mu_C
evm.TU.CM024159.1.104	-1.72729	0.0206918	down-regulated	Mu_A vs Mu_C
evm.TU.CM024164.1.343	-2.08805	0.0207599	down-regulated	Mu_A vs Mu_C
evm.TU.CM024167.1.65	-1.69301	0.0211344	down-regulated	Mu_A vs Mu_C
evm.TU.CM024141.1.156	-2.02216	0.0212209	down-regulated	Mu_A vs Mu_C
evm.TU.CM024159.1.108	-1.35192	0.0216442	down-regulated	Mu_A vs Mu_C
evm.TU.CM024100.1.539	-1.75548	0.0217372	down-regulated	Mu_A vs Mu_C
evm.TU.CM024135.1.711	-2.07453	0.0218462	down-regulated	Mu_A vs Mu_C
evm.TU.CM024145.1.483	-5.0104	0.0221749	down-regulated	Mu_A vs Mu_C
evm.TU.CM024111.1.410	-2.09266	0.0227945	down-regulated	Mu_A vs Mu_C
evm.TU.CM024140.1.79_evm.TU.CM024140.1.80	-1.42527	0.0229032	down-regulated	Mu_A vs Mu_C
evm.TU.CM024097.1.398	-1.53106	0.0230517	down-regulated	Mu_A vs Mu_C
evm.TU.CM024153.1.194	-2.22257	0.0232573	down-regulated	Mu_A vs Mu_C
evm.TU.CM024111.1.218	-2.27727	0.0233486	down-regulated	Mu_A vs Mu_C
evm.TU.CM024100.1.302	-1.76236	0.0233486	down-regulated	Mu_A vs Mu_C
evm.TU.CM024155.1.451	1.63361	0.0237276	up-regulated	Mu_A vs Mu_C
evm.TU.CM024134.1.440	2.03301	0.0244427	up-regulated	Mu_A vs Mu_C
evm.TU.CM024137.1.276	-2.47961	0.0244707	down-regulated	Mu_A vs Mu_C
evm.TU.CM024127.1.132	-3.65318	0.024498	down-regulated	Mu_A vs Mu_C
evm.TU.CM024136.1.499	-1.69588	0.0245988	down-regulated	Mu_A vs Mu_C
evm.TU.CM024137.1.136	-1.92684	0.0247411	down-regulated	Mu_A vs Mu_C
evm.TU.CM024107.1.333	-1.46201	0.0248187	down-regulated	Mu_A vs Mu_C
evm.TU.CM024115.1.265	-1.72318	0.0254941	down-regulated	Mu_A vs Mu_C
evm.TU.CM024138.1.112	-1.4634	0.0258085	down-regulated	Mu_A vs Mu_C
evm.TU.CM024150.1.164	-4.25306	0.0274208	down-regulated	Mu_A vs Mu_C
evm.TU.CM024132.1.220_evm.TU.CM024132.1.219	-2.17542	0.0279419	down-regulated	Mu_A vs Mu_C
evm.TU.CM024107.1.74	-3.64016	0.0280003	down-regulated	Mu_A vs Mu_C
evm.TU.CM024164.1.233	-2.4886	0.0280058	down-regulated	Mu_A vs Mu_C
evm.TU.CM024141.1.355	-2.278	0.0280368	down-regulated	Mu_A vs Mu_C
evm.TU.CM024121.1.205	-2.55448	0.0290067	down-regulated	Mu_A vs Mu_C
evm.TU.CM024104.1.195	-2.5279	0.0292491	down-regulated	Mu_A vs Mu_C
evm.TU.CM024099.1.306	-2.01489	0.0294333	down-regulated	Mu_A vs Mu_C
evm.TU.CM024150.1.94	-1.74719	0.0294709	down-regulated	Mu_A vs Mu_C
evm.TU.CM024163.1.118	-2.0341	0.0296697	down-regulated	Mu_A vs Mu_C
evm.TU.CM024144.1.192	-1.85095	0.0297529	down-regulated	Mu_A vs Mu_C
evm.TU.CM024116.1.43	-1.61246	0.0299766	down-regulated	Mu_A vs Mu_C
evm.TU.CM024116.1.216	-1.62074	0.0299837	down-regulated	Mu_A vs Mu_C
evm.TU.CM024148.1.350	-2.48603	0.030197	down-regulated	Mu_A vs Mu_C
evm.TU.CM024117.1.306	4.60446	0.0304067	up-regulated	Mu_A vs Mu_C
evm.TU.CM024162.1.171	-4.3516	0.0306835	down-regulated	Mu_A vs Mu_C
evm.TU.CM024139.1.115	-2.94379	0.0308483	down-regulated	Mu_A vs Mu_C
evm.TU.CM024097.1.155	-1.78092	0.03101	down-regulated	Mu_A vs Mu_C
evm.TU.CM024139.1.77	-1.79747	0.0311955	down-regulated	Mu_A vs Mu_C
evm.TU.CM024166.1.292	-2.09778	0.0313762	down-regulated	Mu_A vs Mu_C
evm.TU.CM024110.1.190	-2.31676	0.0314694	down-regulated	Mu_A vs Mu_C
evm.TU.CM024164.1.532	-1.75322	0.0316954	down-regulated	Mu_A vs Mu_C
evm.TU.CM024148.1.446	-2.09973	0.0323979	down-regulated	Mu_A vs Mu_C
evm.TU.CM024121.1.655	-2.55504	0.0324186	down-regulated	Mu_A vs Mu_C
evm.TU.CM024158.1.428	1.46187	0.0329808	up-regulated	Mu_A vs Mu_C
evm.TU.CM024107.1.328	-1.81343	0.0331865	down-regulated	Mu_A vs Mu_C
evm.TU.CM024114.1.263	-1.58003	0.0336089	down-regulated	Mu_A vs Mu_C
evm.TU.CM024112.1.279	-2.71257	0.0342167	down-regulated	Mu_A vs Mu_C
evm.TU.CM024116.1.199	4.05282	0.0346787	up-regulated	Mu_A vs Mu_C
evm.TU.CM024108.1.11	-1.33865	0.0346787	down-regulated	Mu_A vs Mu_C
evm.TU.CM024163.1.510	3.27328	0.0347288	up-regulated	Mu_A vs Mu_C
evm.TU.CM024155.1.242	-3.8616	0.0351879	down-regulated	Mu_A vs Mu_C
evm.TU.CM024152.1.285_evm.TU.CM024152.1.286	-1.27376	0.0353981	down-regulated	Mu_A vs Mu_C
evm.TU.CM024140.1.133	-2.87731	0.0364224	down-regulated	Mu_A vs Mu_C
evm.TU.CM024167.1.416	-1.97105	0.0371659	down-regulated	Mu_A vs Mu_C
evm.TU.CM024154.1.181	4.3842	0.0377879	up-regulated	Mu_A vs Mu_C
evm.TU.CM024104.1.158	-4.30381	0.0382954	down-regulated	Mu_A vs Mu_C
evm.TU.CM024107.1.95	-3.28812	0.0386846	down-regulated	Mu_A vs Mu_C
evm.TU.CM024123.1.159	-2.57898	0.0389559	down-regulated	Mu_A vs Mu_C
evm.TU.CM024120.1.116	-2.50387	0.0393186	down-regulated	Mu_A vs Mu_C
evm.TU.CM024141.1.154	-1.94086	0.0393186	down-regulated	Mu_A vs Mu_C
evm.TU.CM024132.1.309	-1.14177	0.0393538	down-regulated	Mu_A vs Mu_C
evm.TU.CM024125.1.184	-2.34326	0.0395033	down-regulated	Mu_A vs Mu_C
evm.TU.CM024097.1.43	-4.55078	0.0396051	down-regulated	Mu_A vs Mu_C
evm.TU.CM024097.1.46	-2.54563	0.0397032	down-regulated	Mu_A vs Mu_C
evm.TU.CM024100.1.82	-2.42164	0.0397032	down-regulated	Mu_A vs Mu_C
evm.TU.CM024147.1.117	-1.5785	0.0399384	down-regulated	Mu_A vs Mu_C
evm.TU.CM024100.1.616	-1.72527	0.0402798	down-regulated	Mu_A vs Mu_C
evm.TU.CM024104.1.71	-1.96278	0.0410789	down-regulated	Mu_A vs Mu_C
evm.TU.CM024134.1.270	-2.15539	0.0411072	down-regulated	Mu_A vs Mu_C
evm.TU.CM024152.1.132	-1.74792	0.041929	down-regulated	Mu_A vs Mu_C
evm.TU.CM024140.1.186	-2.26561	0.0426489	down-regulated	Mu_A vs Mu_C
evm.TU.CM024157.1.160	-1.97466	0.0426852	down-regulated	Mu_A vs Mu_C
evm.TU.CM024136.1.217	2.27765	0.0428304	up-regulated	Mu_A vs Mu_C
evm.TU.CM024164.1.435	-3.37143	0.0437327	down-regulated	Mu_A vs Mu_C
evm.TU.CM024118.1.562	-5.73341	0.0438114	down-regulated	Mu_A vs Mu_C
evm.TU.CM024097.1.355	1.70964	0.0438114	up-regulated	Mu_A vs Mu_C
evm.TU.CM024096.1.96	4.19837	0.0440884	up-regulated	Mu_A vs Mu_C
evm.TU.CM024131.1.501	4.35711	0.0463343	up-regulated	Mu_A vs Mu_C
evm.TU.CM024136.1.193	-1.97372	0.0466744	down-regulated	Mu_A vs Mu_C
evm.TU.CM024145.1.747	-2.37138	0.0468314	down-regulated	Mu_A vs Mu_C
evm.TU.CM024145.1.181	-4.46615	0.0468314	down-regulated	Mu_A vs Mu_C
evm.TU.CM024145.1.276	-3.20885	0.0474833	down-regulated	Mu_A vs Mu_C
evm.TU.CM024096.1.395_evm.TU.CM024096.1.396	-1.72336	0.0479424	down-regulated	Mu_A vs Mu_C
evm.TU.CM024114.1.208	-1.87701	0.0491925	down-regulated	Mu_A vs Mu_C
evm.TU.CM024104.1.138	4.11393	0.000190793	up-regulated	Mu_C vs Mu_D
evm.TU.CM024162.1.36	3.52131	0.00032097	up-regulated	Mu_C vs Mu_D
evm.TU.CM024140.1.332	3.16441	0.000508229	up-regulated	Mu_C vs Mu_D
evm.TU.CM024135.1.24	-5.05655	0.00095869	down-regulated	Mu_C vs Mu_D
evm.TU.CM024165.1.362	2.7539	0.00333828	up-regulated	Mu_C vs Mu_D
evm.TU.CM024162.1.35	2.94989	0.00337391	up-regulated	Mu_C vs Mu_D
evm.TU.CM024148.1.82	2.98689	0.00702797	up-regulated	Mu_C vs Mu_D
evm.TU.CM024148.1.81	2.76297	0.00933318	up-regulated	Mu_C vs Mu_D
evm.TU.CM024136.1.421	2.88344	0.0116431	up-regulated	Mu_C vs Mu_D
evm.TU.CM024145.1.475	-2.09475	0.0116431	down-regulated	Mu_C vs Mu_D
evm.TU.CM024164.1.188	-5.95715	0.0203693	down-regulated	Mu_C vs Mu_D
evm.TU.CM024120.1.561	3.58991	0.0268667	up-regulated	Mu_C vs Mu_D
evm.TU.CM024104.1.294	2.2933	0.0296172	up-regulated	Mu_C vs Mu_D
evm.TU.CM024145.1.356	-6.09218	0.036246	down-regulated	Mu_C vs Mu_D
evm.TU.CM024161.1.76	-1.86768	0.0431582	down-regulated	Mu_C vs Mu_D
evm.TU.CM024149.1.302	2.57105	0.0474345	up-regulated	Mu_C vs Mu_D
evm.TU.CM024139.1.180	1.49894	0.0487331	up-regulated	Mu_C vs Mu_D
evm.TU.CM024156.1.378	10.2956	4.24523e-37	up-regulated	Mu_D vs Mu_E
evm.TU.CM024135.1.862	8.02344	3.67113e-32	up-regulated	Mu_D vs Mu_E
evm.TU.CM024154.1.291	10.4925	2.2441e-27	up-regulated	Mu_D vs Mu_E
evm.TU.CM024107.1.208	9.64547	4.18036e-27	up-regulated	Mu_D vs Mu_E
evm.TU.CM024121.1.260	7.49486	3.56888e-24	up-regulated	Mu_D vs Mu_E
evm.TU.CM024163.1.378	-6.91848	3.71185e-23	down-regulated	Mu_D vs Mu_E
evm.TU.CM024163.1.377	-5.9438	2.55454e-21	down-regulated	Mu_D vs Mu_E
evm.TU.CM024154.1.141	7.16247	4.109e-20	up-regulated	Mu_D vs Mu_E
evm.TU.CM024122.1.30_evm.TU.CM024122.1.31	6.16651	3.18753e-17	up-regulated	Mu_D vs Mu_E
evm.TU.CM024145.1.191	9.42997	3.86848e-17	up-regulated	Mu_D vs Mu_E
evm.TU.CM024116.1.134_evm.TU.CM024116.1.135	11.5542	2.02745e-16	up-regulated	Mu_D vs Mu_E
evm.TU.CM024107.1.249	12.0207	5.06729e-16	up-regulated	Mu_D vs Mu_E
evm.TU.CM024128.1.185	-5.3281	2.97375e-15	down-regulated	Mu_D vs Mu_E
evm.TU.CM024143.1.124	11.0676	1.46766e-14	up-regulated	Mu_D vs Mu_E
evm.TU.CM024097.1.103	-7.07273	1.74106e-14	down-regulated	Mu_D vs Mu_E
evm.TU.CM024103.1.301	5.66955	2.83098e-14	up-regulated	Mu_D vs Mu_E
evm.TU.CM024157.1.207	-6.12611	3.61974e-14	down-regulated	Mu_D vs Mu_E
evm.TU.CM024132.1.241	10.9793	3.84332e-14	up-regulated	Mu_D vs Mu_E
evm.TU.CM024165.1.207	5.50134	4.29966e-14	up-regulated	Mu_D vs Mu_E
evm.TU.CM024119.1.275	5.78835	3.76346e-13	up-regulated	Mu_D vs Mu_E
evm.TU.CM024119.1.274	5.62199	2.57533e-12	up-regulated	Mu_D vs Mu_E
evm.TU.CM024136.1.421	-5.15555	2.63842e-12	down-regulated	Mu_D vs Mu_E
evm.TU.CM024162.1.203	7.486	2.72613e-12	up-regulated	Mu_D vs Mu_E
evm.TU.CM024102.1.315	4.45386	6.4367e-12	up-regulated	Mu_D vs Mu_E
evm.TU.CM024107.1.113	-4.79093	1.13763e-11	down-regulated	Mu_D vs Mu_E
evm.TU.CM024134.1.84	4.53388	1.25995e-11	up-regulated	Mu_D vs Mu_E
evm.TU.CM024150.1.267	5.01632	1.3947e-11	up-regulated	Mu_D vs Mu_E
evm.TU.CM024150.1.268	5.27455	1.48023e-11	up-regulated	Mu_D vs Mu_E
evm.TU.CM024136.1.473_evm.TU.CM024136.1.474	4.90228	3.496e-11	up-regulated	Mu_D vs Mu_E
evm.TU.CM024147.1.187	-5.11824	7.41981e-11	down-regulated	Mu_D vs Mu_E
evm.TU.CM024167.1.29	5.95532	1.14691e-10	up-regulated	Mu_D vs Mu_E
evm.TU.CM024137.1.242	5.30599	1.24371e-10	up-regulated	Mu_D vs Mu_E
evm.TU.CM024162.1.251	-4.43893	4.818e-10	down-regulated	Mu_D vs Mu_E
evm.TU.CM024161.1.360	3.92608	5.529e-10	up-regulated	Mu_D vs Mu_E
evm.TU.CM024122.1.226	3.85831	6.68097e-10	up-regulated	Mu_D vs Mu_E
evm.TU.CM024127.1.459	5.41317	1.39585e-09	up-regulated	Mu_D vs Mu_E
evm.TU.CM024102.1.316	4.47105	1.95713e-09	up-regulated	Mu_D vs Mu_E
evm.TU.CM024098.1.324	4.72633	3.07078e-09	up-regulated	Mu_D vs Mu_E
evm.TU.CM024148.1.350	4.39086	3.33224e-09	up-regulated	Mu_D vs Mu_E
evm.TU.CM024119.1.273	4.95522	4.50323e-09	up-regulated	Mu_D vs Mu_E
evm.TU.CM024146.1.608	8.96047	4.57241e-09	up-regulated	Mu_D vs Mu_E
evm.TU.CM024141.1.306_evm.TU.CM024141.1.307	4.20645	5.29349e-09	up-regulated	Mu_D vs Mu_E
evm.TU.CM024119.1.408	-4.39546	8.1545e-09	down-regulated	Mu_D vs Mu_E
evm.TU.CM024134.1.83	3.84969	1.05171e-08	up-regulated	Mu_D vs Mu_E
evm.TU.CM024137.1.395	4.49553	1.14866e-08	up-regulated	Mu_D vs Mu_E
evm.TU.CM024164.1.125	4.30209	1.37906e-08	up-regulated	Mu_D vs Mu_E
evm.TU.CM024118.1.329	5.05606	1.8355e-08	up-regulated	Mu_D vs Mu_E
evm.TU.CM024150.1.322_evm.TU.CM024150.1.323	-5.6524	2.43051e-08	down-regulated	Mu_D vs Mu_E
evm.TU.CM024131.1.281	5.09012	2.4849e-08	up-regulated	Mu_D vs Mu_E
evm.TU.CM024131.1.103	-5.90574	2.87414e-08	down-regulated	Mu_D vs Mu_E
evm.TU.CM024126.1.125	8.55439	4.07029e-08	up-regulated	Mu_D vs Mu_E
evm.TU.CM024111.1.442	5.24078	4.60867e-08	up-regulated	Mu_D vs Mu_E
evm.TU.CM024144.1.163	5.74301	5.23337e-08	up-regulated	Mu_D vs Mu_E
evm.TU.CM024097.1.174_evm.TU.CM024097.1.173	5.85417	7.40729e-08	up-regulated	Mu_D vs Mu_E
evm.TU.CM024099.1.691	-5.74119	8.40608e-08	down-regulated	Mu_D vs Mu_E
evm.TU.CM024097.1.497	4.09877	8.94206e-08	up-regulated	Mu_D vs Mu_E
evm.TU.CM024166.1.629	8.4539	9.18933e-08	up-regulated	Mu_D vs Mu_E
evm.TU.CM024157.1.256	4.90199	1.05545e-07	up-regulated	Mu_D vs Mu_E
evm.TU.CM024156.1.544	-3.38703	1.0724e-07	down-regulated	Mu_D vs Mu_E
evm.TU.CM024140.1.174	4.60661	1.20366e-07	up-regulated	Mu_D vs Mu_E
evm.TU.CM024145.1.747	4.05897	1.2122e-07	up-regulated	Mu_D vs Mu_E
evm.TU.CM024135.1.220	4.14257	1.46872e-07	up-regulated	Mu_D vs Mu_E
evm.TU.CM024099.1.260	-3.98301	1.50709e-07	down-regulated	Mu_D vs Mu_E
evm.TU.CM024135.1.679	-3.72186	1.75979e-07	down-regulated	Mu_D vs Mu_E
evm.TU.CM024136.1.154	5.29742	1.90342e-07	up-regulated	Mu_D vs Mu_E
evm.TU.CM024102.1.62	8.18864	1.97099e-07	up-regulated	Mu_D vs Mu_E
evm.TU.CM024115.1.279	4.65999	2.28336e-07	up-regulated	Mu_D vs Mu_E
evm.TU.CM024156.1.471	3.19598	2.99315e-07	up-regulated	Mu_D vs Mu_E
evm.TU.CM024145.1.586	4.36336	3.48653e-07	up-regulated	Mu_D vs Mu_E
evm.TU.CM024131.1.49	-4.89479	3.74615e-07	down-regulated	Mu_D vs Mu_E
evm.TU.CM024166.1.392	-3.53034	3.91708e-07	down-regulated	Mu_D vs Mu_E
evm.TU.CM024147.1.671	-3.66858	4.4739e-07	down-regulated	Mu_D vs Mu_E
evm.TU.CM024166.1.323	8.63902	4.74228e-07	up-regulated	Mu_D vs Mu_E
evm.TU.CM024122.1.354	3.52902	5.02008e-07	up-regulated	Mu_D vs Mu_E
evm.TU.CM024156.1.442	8.18836	6.14235e-07	up-regulated	Mu_D vs Mu_E
evm.TU.CM024100.1.467	-4.13077	6.22371e-07	down-regulated	Mu_D vs Mu_E
evm.TU.CM024109.1.15	4.19855	6.68192e-07	up-regulated	Mu_D vs Mu_E
evm.TU.CM024160.1.71	3.64853	8.74924e-07	up-regulated	Mu_D vs Mu_E
evm.TU.CM024147.1.672	-3.76101	9.47653e-07	down-regulated	Mu_D vs Mu_E
evm.TU.CM024120.1.116	3.95858	1.08308e-06	up-regulated	Mu_D vs Mu_E
evm.TU.CM024145.1.209	-4.88961	1.16008e-06	down-regulated	Mu_D vs Mu_E
evm.TU.CM024156.1.543	-3.74811	1.27055e-06	down-regulated	Mu_D vs Mu_E
evm.TU.CM024159.1.182	-4.54629	1.27055e-06	down-regulated	Mu_D vs Mu_E
evm.TU.CM024144.1.166	5.20112	1.27055e-06	up-regulated	Mu_D vs Mu_E
evm.TU.CM024153.1.153	-12.7713	1.47549e-06	down-regulated	Mu_D vs Mu_E
evm.TU.CM024147.1.407	6.657	1.57894e-06	up-regulated	Mu_D vs Mu_E
evm.TU.CM024142.1.234	4.0007	1.58841e-06	up-regulated	Mu_D vs Mu_E
evm.TU.CM024119.1.133	5.37363	1.62856e-06	up-regulated	Mu_D vs Mu_E
evm.TU.CM024108.1.207	4.0419	1.62856e-06	up-regulated	Mu_D vs Mu_E
evm.TU.CM024165.1.210	4.53401	1.69232e-06	up-regulated	Mu_D vs Mu_E
evm.TU.CM024100.1.466	-3.32779	1.72221e-06	down-regulated	Mu_D vs Mu_E
evm.TU.CM024158.1.525	3.81767	1.78909e-06	up-regulated	Mu_D vs Mu_E
evm.TU.CM024155.1.423_evm.TU.CM024155.1.422	2.97149	1.94949e-06	up-regulated	Mu_D vs Mu_E
evm.TU.CM024115.1.277	5.29107	2.20553e-06	up-regulated	Mu_D vs Mu_E
evm.TU.CM024142.1.235	3.92244	2.25009e-06	up-regulated	Mu_D vs Mu_E
evm.TU.CM024137.1.396	4.58459	2.26149e-06	up-regulated	Mu_D vs Mu_E
evm.TU.CM024112.1.202	-7.92473	2.30408e-06	down-regulated	Mu_D vs Mu_E
evm.TU.CM024113.1.104	-2.99113	2.79242e-06	down-regulated	Mu_D vs Mu_E
evm.TU.CM024165.1.209	4.59367	2.82917e-06	up-regulated	Mu_D vs Mu_E
evm.TU.CM024150.1.58	3.73825	2.92782e-06	up-regulated	Mu_D vs Mu_E
evm.TU.CM024127.1.62	-3.93135	3.37616e-06	down-regulated	Mu_D vs Mu_E
evm.TU.CM024110.1.80	4.64301	3.60195e-06	up-regulated	Mu_D vs Mu_E
evm.TU.CM024145.1.639	3.10327	3.71404e-06	up-regulated	Mu_D vs Mu_E
evm.TU.CM024118.1.249	-4.11271	3.93223e-06	down-regulated	Mu_D vs Mu_E
evm.TU.CM024160.1.397	3.73799	4.06154e-06	up-regulated	Mu_D vs Mu_E
evm.TU.CM024114.1.244	2.9515	4.26051e-06	up-regulated	Mu_D vs Mu_E
evm.TU.CM024150.1.400	2.9122	4.57663e-06	up-regulated	Mu_D vs Mu_E
evm.TU.CM024161.1.195	-4.55286	5.58124e-06	down-regulated	Mu_D vs Mu_E
evm.TU.CM024120.1.138	3.75289	6.11668e-06	up-regulated	Mu_D vs Mu_E
evm.TU.CM024136.1.183	4.09404	6.16922e-06	up-regulated	Mu_D vs Mu_E
evm.TU.CM024155.1.400	3.26483	9.6722e-06	up-regulated	Mu_D vs Mu_E
evm.TU.CM024119.1.539	3.82626	9.77346e-06	up-regulated	Mu_D vs Mu_E
evm.TU.CM024119.1.153	-3.43116	1.13883e-05	down-regulated	Mu_D vs Mu_E
evm.TU.CM024146.1.654	3.72518	1.20599e-05	up-regulated	Mu_D vs Mu_E
evm.TU.CM024098.1.322	6.59505	1.27261e-05	up-regulated	Mu_D vs Mu_E
evm.TU.CM024114.1.106	3.56271	1.275e-05	up-regulated	Mu_D vs Mu_E
evm.TU.CM024162.1.209	6.93994	1.47697e-05	up-regulated	Mu_D vs Mu_E
evm.TU.CM024140.1.68	3.63806	1.48235e-05	up-regulated	Mu_D vs Mu_E
evm.TU.CM024165.1.161	3.90691	1.79082e-05	up-regulated	Mu_D vs Mu_E
evm.TU.CM024166.1.102	-3.15456	2.09729e-05	down-regulated	Mu_D vs Mu_E
evm.TU.CM024122.1.454	-3.06018	2.11555e-05	down-regulated	Mu_D vs Mu_E
evm.TU.CM024119.1.541	5.44782	2.20311e-05	up-regulated	Mu_D vs Mu_E
evm.TU.CM024166.1.540	-4.1548	2.36677e-05	down-regulated	Mu_D vs Mu_E
evm.TU.CM024131.1.187	3.66188	2.42904e-05	up-regulated	Mu_D vs Mu_E
evm.TU.CM024107.1.94	3.8082	2.83151e-05	up-regulated	Mu_D vs Mu_E
evm.TU.CM024120.1.141	5.36445	3.35014e-05	up-regulated	Mu_D vs Mu_E
evm.TU.CM024153.1.114	3.31028	3.35014e-05	up-regulated	Mu_D vs Mu_E
evm.TU.CM024104.1.157	4.71698	3.55313e-05	up-regulated	Mu_D vs Mu_E
evm.TU.CM024156.1.244	-3.80758	3.79468e-05	down-regulated	Mu_D vs Mu_E
evm.TU.CM024149.1.142	-2.98294	3.94465e-05	down-regulated	Mu_D vs Mu_E
evm.TU.CM024108.1.57	2.668	4.01889e-05	up-regulated	Mu_D vs Mu_E
evm.TU.CM024166.1.28	3.26934	4.1095e-05	up-regulated	Mu_D vs Mu_E
evm.TU.CM024144.1.169	3.25438	4.1095e-05	up-regulated	Mu_D vs Mu_E
evm.TU.CM024119.1.537	3.58456	4.41069e-05	up-regulated	Mu_D vs Mu_E
evm.TU.CM024162.1.50	-3.74632	4.88418e-05	down-regulated	Mu_D vs Mu_E
evm.TU.CM024123.1.37	3.59062	5.1049e-05	up-regulated	Mu_D vs Mu_E
evm.TU.CM024167.1.394	3.13629	5.33987e-05	up-regulated	Mu_D vs Mu_E
evm.TU.CM024167.1.139	3.86804	6.66735e-05	up-regulated	Mu_D vs Mu_E
evm.TU.CM024122.1.54	3.81726	7.63329e-05	up-regulated	Mu_D vs Mu_E
evm.TU.CM024166.1.56	6.97352	8.71809e-05	up-regulated	Mu_D vs Mu_E
evm.TU.CM024160.1.70	4.29596	9.20413e-05	up-regulated	Mu_D vs Mu_E
evm.TU.CM024161.1.146	-3.91209	9.36098e-05	down-regulated	Mu_D vs Mu_E
evm.TU.CM024157.1.159	2.91011	0.000100384	up-regulated	Mu_D vs Mu_E
evm.TU.CM024119.1.538	3.34924	0.000107669	up-regulated	Mu_D vs Mu_E
evm.TU.CM024158.1.520	2.68774	0.000109036	up-regulated	Mu_D vs Mu_E
evm.TU.CM024131.1.307	3.18531	0.000126587	up-regulated	Mu_D vs Mu_E
evm.TU.CM024131.1.306	3.16612	0.000138605	up-regulated	Mu_D vs Mu_E
evm.TU.CM024101.1.139	4.30453	0.000140897	up-regulated	Mu_D vs Mu_E
evm.TU.CM024135.1.308	3.94641	0.000165673	up-regulated	Mu_D vs Mu_E
evm.TU.CM024109.1.88	-3.29829	0.000171246	down-regulated	Mu_D vs Mu_E
evm.TU.CM024097.1.114	-3.17829	0.000171564	down-regulated	Mu_D vs Mu_E
evm.TU.CM024153.1.121	3.18077	0.000171797	up-regulated	Mu_D vs Mu_E
evm.TU.CM024122.1.82	2.41899	0.000186539	up-regulated	Mu_D vs Mu_E
evm.TU.CM024108.1.124	3.5721	0.000198572	up-regulated	Mu_D vs Mu_E
evm.TU.CM024118.1.563	2.66329	0.000217194	up-regulated	Mu_D vs Mu_E
evm.TU.CM024147.1.47	-2.99143	0.000221793	down-regulated	Mu_D vs Mu_E
evm.TU.CM024142.1.67_evm.TU.CM024142.1.73	-2.97344	0.000228299	down-regulated	Mu_D vs Mu_E
evm.TU.CM024114.1.208	3.16547	0.000229832	up-regulated	Mu_D vs Mu_E
evm.TU.CM024140.1.176	3.55251	0.000246761	up-regulated	Mu_D vs Mu_E
evm.TU.CM024129.1.180	2.35625	0.000248751	up-regulated	Mu_D vs Mu_E
evm.TU.CM024166.1.225	2.69866	0.000252915	up-regulated	Mu_D vs Mu_E
evm.TU.CM024107.1.95	3.94688	0.000253629	up-regulated	Mu_D vs Mu_E
evm.TU.CM024097.1.158	2.54445	0.000254578	up-regulated	Mu_D vs Mu_E
evm.TU.CM024165.1.169	2.77506	0.000256117	up-regulated	Mu_D vs Mu_E
evm.TU.CM024166.1.441	-2.55959	0.000257024	down-regulated	Mu_D vs Mu_E
evm.TU.CM024164.1.273	3.47491	0.000258746	up-regulated	Mu_D vs Mu_E
evm.TU.CM024136.1.167	2.54229	0.000258746	up-regulated	Mu_D vs Mu_E
evm.TU.CM024164.1.234	2.62178	0.000263163	up-regulated	Mu_D vs Mu_E
evm.TU.CM024141.1.317_evm.TU.CM024141.1.318	2.92824	0.000275486	up-regulated	Mu_D vs Mu_E
evm.TU.CM024127.1.244	2.96112	0.000282414	up-regulated	Mu_D vs Mu_E
evm.TU.CM024113.1.38	2.63384	0.000283861	up-regulated	Mu_D vs Mu_E
evm.TU.CM024155.1.161	2.43028	0.000303027	up-regulated	Mu_D vs Mu_E
evm.TU.CM024144.1.142	-3.00309	0.000313446	down-regulated	Mu_D vs Mu_E
evm.TU.CM024102.1.264	3.47818	0.000320801	up-regulated	Mu_D vs Mu_E
evm.TU.CM024149.1.302	-3.39912	0.000326966	down-regulated	Mu_D vs Mu_E
evm.TU.CM024147.1.673	-2.82049	0.000343389	down-regulated	Mu_D vs Mu_E
evm.TU.CM024154.1.204	7.10355	0.00035328	up-regulated	Mu_D vs Mu_E
evm.TU.CM024121.1.520	3.97385	0.000370324	up-regulated	Mu_D vs Mu_E
evm.TU.CM024154.1.182	-3.35955	0.000380381	down-regulated	Mu_D vs Mu_E
evm.TU.CM024146.1.679	3.0751	0.00038108	up-regulated	Mu_D vs Mu_E
evm.TU.CM024156.1.580	2.84646	0.000412894	up-regulated	Mu_D vs Mu_E
evm.TU.CM024143.1.322	3.28954	0.000422927	up-regulated	Mu_D vs Mu_E
evm.TU.CM024102.1.139	3.02571	0.000462515	up-regulated	Mu_D vs Mu_E
evm.TU.CM024154.1.201	2.76058	0.000463214	up-regulated	Mu_D vs Mu_E
evm.TU.CM024146.1.623	3.00631	0.000463214	up-regulated	Mu_D vs Mu_E
evm.TU.CM024115.1.280	3.66952	0.000491967	up-regulated	Mu_D vs Mu_E
evm.TU.CM024096.1.443	-2.34879	0.000502634	down-regulated	Mu_D vs Mu_E
evm.TU.CM024105.1.88	2.60486	0.000530299	up-regulated	Mu_D vs Mu_E
evm.TU.CM024166.1.192	-3.02598	0.000540556	down-regulated	Mu_D vs Mu_E
evm.TU.CM024134.1.60	-2.16715	0.000540556	down-regulated	Mu_D vs Mu_E
evm.TU.CM024097.1.213	4.12062	0.000540556	up-regulated	Mu_D vs Mu_E
evm.TU.CM024112.1.299	2.81695	0.00056697	up-regulated	Mu_D vs Mu_E
evm.TU.CM024100.1.291	2.88338	0.000581626	up-regulated	Mu_D vs Mu_E
evm.TU.CM024147.1.281	2.84228	0.000585221	up-regulated	Mu_D vs Mu_E
evm.TU.CM024160.1.72	3.71134	0.000614136	up-regulated	Mu_D vs Mu_E
evm.TU.CM024132.1.243	-4.33885	0.000615672	down-regulated	Mu_D vs Mu_E
evm.TU.CM024103.1.339	-3.19247	0.000618463	down-regulated	Mu_D vs Mu_E
evm.TU.CM024131.1.258	-5.3587	0.000675896	down-regulated	Mu_D vs Mu_E
evm.TU.CM024135.1.309	3.66002	0.00068764	up-regulated	Mu_D vs Mu_E
evm.TU.CM024165.1.168	2.93341	0.000727022	up-regulated	Mu_D vs Mu_E
evm.TU.CM024148.1.114	-6.88761	0.000733812	down-regulated	Mu_D vs Mu_E
evm.TU.CM024125.1.54	3.08253	0.00076336	up-regulated	Mu_D vs Mu_E
evm.TU.CM024154.1.202	2.57479	0.000766544	up-regulated	Mu_D vs Mu_E
evm.TU.CM024146.1.280	2.71441	0.000782697	up-regulated	Mu_D vs Mu_E
evm.TU.CM024114.1.113	-3.09776	0.000819145	down-regulated	Mu_D vs Mu_E
evm.TU.CM024113.1.262	-3.68079	0.000819145	down-regulated	Mu_D vs Mu_E
evm.TU.CM024148.1.48	2.92735	0.000856772	up-regulated	Mu_D vs Mu_E
evm.TU.CM024097.1.113	-3.02543	0.00085742	down-regulated	Mu_D vs Mu_E
evm.TU.CM024161.1.345	3.75169	0.00085742	up-regulated	Mu_D vs Mu_E
evm.TU.CM024131.1.367	5.83911	0.000890758	up-regulated	Mu_D vs Mu_E
evm.TU.CM024098.1.374	3.90788	0.000909377	up-regulated	Mu_D vs Mu_E
evm.TU.CM024162.1.86	2.28022	0.00092774	up-regulated	Mu_D vs Mu_E
evm.TU.CM024127.1.126_evm.TU.CM024127.1.127	3.33813	0.000984937	up-regulated	Mu_D vs Mu_E
evm.TU.CM024141.1.206	2.70372	0.000984937	up-regulated	Mu_D vs Mu_E
evm.TU.CM024144.1.386	-2.82146	0.00100666	down-regulated	Mu_D vs Mu_E
evm.TU.CM024156.1.220	2.42208	0.00102021	up-regulated	Mu_D vs Mu_E
evm.TU.CM024135.1.858	6.28743	0.00102187	up-regulated	Mu_D vs Mu_E
evm.TU.CM024119.1.341	-3.21731	0.00104414	down-regulated	Mu_D vs Mu_E
evm.TU.CM024109.1.209	-2.28753	0.00104696	down-regulated	Mu_D vs Mu_E
evm.TU.CM024156.1.354	-2.44257	0.00107407	down-regulated	Mu_D vs Mu_E
evm.TU.CM024122.1.32	-2.31537	0.00107713	down-regulated	Mu_D vs Mu_E
evm.TU.CM024146.1.277	2.49547	0.00109387	up-regulated	Mu_D vs Mu_E
evm.TU.CM024109.1.58	-5.60639	0.00109387	down-regulated	Mu_D vs Mu_E
evm.TU.CM024131.1.15	3.62692	0.00110079	up-regulated	Mu_D vs Mu_E
evm.TU.CM024152.1.223	2.68054	0.00117619	up-regulated	Mu_D vs Mu_E
evm.TU.CM024111.1.316	-5.45072	0.00127082	down-regulated	Mu_D vs Mu_E
evm.TU.CM024120.1.303	3.05941	0.00127146	up-regulated	Mu_D vs Mu_E
evm.TU.CM024102.1.149	3.03586	0.00131298	up-regulated	Mu_D vs Mu_E
evm.TU.CM024147.1.698	-3.0983	0.0013562	down-regulated	Mu_D vs Mu_E
evm.TU.CM024100.1.316	4.34282	0.0013562	up-regulated	Mu_D vs Mu_E
evm.TU.CM024127.1.249	3.30806	0.0013746	up-regulated	Mu_D vs Mu_E
evm.TU.CM024147.1.695	-2.67187	0.00150999	down-regulated	Mu_D vs Mu_E
evm.TU.CM024098.1.375	4.04568	0.00157787	up-regulated	Mu_D vs Mu_E
evm.TU.CM024108.1.55	3.12962	0.00157824	up-regulated	Mu_D vs Mu_E
evm.TU.CM024142.1.124	2.83835	0.00166846	up-regulated	Mu_D vs Mu_E
evm.TU.CM024141.1.208	2.63872	0.0017468	up-regulated	Mu_D vs Mu_E
evm.TU.CM024142.1.436	2.15277	0.00174686	up-regulated	Mu_D vs Mu_E
evm.TU.CM024107.1.153	-2.36399	0.00177328	down-regulated	Mu_D vs Mu_E
evm.TU.CM024114.1.223	-2.64138	0.00180363	down-regulated	Mu_D vs Mu_E
evm.TU.CM024098.1.235	2.55808	0.00190265	up-regulated	Mu_D vs Mu_E
evm.TU.CM024143.1.400	-2.56814	0.00201462	down-regulated	Mu_D vs Mu_E
evm.TU.CM024148.1.477	2.43625	0.0022151	up-regulated	Mu_D vs Mu_E
evm.TU.CM024143.1.257	2.40329	0.00222814	up-regulated	Mu_D vs Mu_E
evm.TU.CM024121.1.145	2.50841	0.00228571	up-regulated	Mu_D vs Mu_E
evm.TU.CM024144.1.168	3.08854	0.00228752	up-regulated	Mu_D vs Mu_E
evm.TU.CM024150.1.266	4.99544	0.00230761	up-regulated	Mu_D vs Mu_E
evm.TU.CM024129.1.15	-2.5802	0.00232267	down-regulated	Mu_D vs Mu_E
evm.TU.CM024153.1.194	2.99005	0.0024002	up-regulated	Mu_D vs Mu_E
evm.TU.CM024162.1.54	-2.58711	0.00242542	down-regulated	Mu_D vs Mu_E
evm.TU.CM024136.1.296	3.51486	0.00242713	up-regulated	Mu_D vs Mu_E
evm.TU.CM024110.1.132	3.14604	0.00255044	up-regulated	Mu_D vs Mu_E
evm.TU.CM024097.1.92	2.29742	0.00255134	up-regulated	Mu_D vs Mu_E
evm.TU.CM024142.1.478	2.76523	0.00257291	up-regulated	Mu_D vs Mu_E
evm.TU.CM024150.1.35	-3.21393	0.0025993	down-regulated	Mu_D vs Mu_E
evm.TU.CM024146.1.2	3.10379	0.00270413	up-regulated	Mu_D vs Mu_E
evm.TU.CM024107.1.335	-2.71288	0.0028277	down-regulated	Mu_D vs Mu_E
evm.TU.CM024142.1.275	-2.57578	0.00286027	down-regulated	Mu_D vs Mu_E
evm.TU.CM024118.1.564	2.03854	0.00298026	up-regulated	Mu_D vs Mu_E
evm.TU.CM024115.1.157	2.64631	0.00301059	up-regulated	Mu_D vs Mu_E
evm.TU.CM024159.1.14	-3.53009	0.00310134	down-regulated	Mu_D vs Mu_E
evm.TU.CM024114.1.222	-2.59407	0.00310134	down-regulated	Mu_D vs Mu_E
evm.TU.CM024137.1.118	2.08146	0.00311369	up-regulated	Mu_D vs Mu_E
evm.TU.CM024131.1.468	-3.10766	0.0031181	down-regulated	Mu_D vs Mu_E
evm.TU.CM024165.1.434_evm.TU.CM024165.1.433	-2.34197	0.00321423	down-regulated	Mu_D vs Mu_E
evm.TU.CM024100.1.642	-2.43045	0.00332391	down-regulated	Mu_D vs Mu_E
evm.TU.CM024163.1.516	-2.55014	0.00332423	down-regulated	Mu_D vs Mu_E
evm.TU.CM024141.1.209	2.40395	0.00342914	up-regulated	Mu_D vs Mu_E
evm.TU.CM024127.1.389	2.86099	0.00347836	up-regulated	Mu_D vs Mu_E
evm.TU.CM024134.1.210	-3.37481	0.00351917	down-regulated	Mu_D vs Mu_E
evm.TU.CM024107.1.115	-2.02097	0.00351917	down-regulated	Mu_D vs Mu_E
evm.TU.CM024099.1.27_evm.TU.CM024099.1.26	2.67496	0.00356894	up-regulated	Mu_D vs Mu_E
evm.TU.CM024158.1.4	2.6144	0.00358087	up-regulated	Mu_D vs Mu_E
evm.TU.CM024152.1.214_evm.TU.CM024152.1.215	-2.95896	0.00360665	down-regulated	Mu_D vs Mu_E
evm.TU.CM024145.1.573	3.08527	0.00361157	up-regulated	Mu_D vs Mu_E
evm.TU.CM024154.1.197	2.29105	0.00364752	up-regulated	Mu_D vs Mu_E
evm.TU.CM024128.1.257	3.08257	0.00366446	up-regulated	Mu_D vs Mu_E
evm.TU.CM024141.1.210	2.39605	0.00370455	up-regulated	Mu_D vs Mu_E
evm.TU.CM024097.1.91	2.09637	0.00373412	up-regulated	Mu_D vs Mu_E
evm.TU.CM024120.1.380	-2.54236	0.00379206	down-regulated	Mu_D vs Mu_E
evm.TU.CM024101.1.368	-2.42604	0.00386105	down-regulated	Mu_D vs Mu_E
evm.TU.CM024154.1.181	-4.51748	0.00387506	down-regulated	Mu_D vs Mu_E
evm.TU.CM024157.1.94	2.52724	0.0038779	up-regulated	Mu_D vs Mu_E
evm.TU.CM024156.1.583	2.66653	0.00397305	up-regulated	Mu_D vs Mu_E
evm.TU.CM024146.1.612	2.89259	0.00423288	up-regulated	Mu_D vs Mu_E
evm.TU.CM024138.1.79	-2.80482	0.00428633	down-regulated	Mu_D vs Mu_E
evm.TU.CM024162.1.318	6.02746	0.00430025	up-regulated	Mu_D vs Mu_E
evm.TU.CM024150.1.303	2.11706	0.00454536	up-regulated	Mu_D vs Mu_E
evm.TU.CM024163.1.171	2.48425	0.00464705	up-regulated	Mu_D vs Mu_E
evm.TU.CM024107.1.152	-2.38369	0.00478096	down-regulated	Mu_D vs Mu_E
evm.TU.CM024166.1.227	5.76264	0.00500242	up-regulated	Mu_D vs Mu_E
evm.TU.CM024122.1.575	-2.8628	0.00503885	down-regulated	Mu_D vs Mu_E
evm.TU.CM024114.1.277	2.26998	0.00510924	up-regulated	Mu_D vs Mu_E
evm.TU.CM024096.1.377	-2.74944	0.00546131	down-regulated	Mu_D vs Mu_E
evm.TU.CM024096.1.437	-3.29246	0.00553837	down-regulated	Mu_D vs Mu_E
evm.TU.CM024159.1.227	2.07334	0.00553866	up-regulated	Mu_D vs Mu_E
evm.TU.CM024134.1.61	-1.90556	0.00570597	down-regulated	Mu_D vs Mu_E
evm.TU.CM024109.1.91	-2.79755	0.00570597	down-regulated	Mu_D vs Mu_E
evm.TU.CM024160.1.411	5.7532	0.00570597	up-regulated	Mu_D vs Mu_E
evm.TU.CM024155.1.246	5.02474	0.00591458	up-regulated	Mu_D vs Mu_E
evm.TU.CM024131.1.343	-2.41186	0.00598964	down-regulated	Mu_D vs Mu_E
evm.TU.CM024167.1.324	-2.49164	0.00608664	down-regulated	Mu_D vs Mu_E
evm.TU.CM024104.1.280	-2.8138	0.00616664	down-regulated	Mu_D vs Mu_E
evm.TU.CM024121.1.468	-2.23997	0.00626764	down-regulated	Mu_D vs Mu_E
evm.TU.CM024118.1.494	5.76735	0.00636341	up-regulated	Mu_D vs Mu_E
evm.TU.CM024155.1.242	4.67519	0.00637709	up-regulated	Mu_D vs Mu_E
evm.TU.CM024100.1.290	1.99778	0.00647984	up-regulated	Mu_D vs Mu_E
evm.TU.CM024121.1.524	1.9285	0.00649574	up-regulated	Mu_D vs Mu_E
evm.TU.CM024107.1.216	2.58453	0.00651175	up-regulated	Mu_D vs Mu_E
evm.TU.CM024144.1.192	2.18386	0.00658264	up-regulated	Mu_D vs Mu_E
evm.TU.CM024116.1.291	-2.00484	0.00664287	down-regulated	Mu_D vs Mu_E
evm.TU.CM024165.1.305	2.16442	0.00664983	up-regulated	Mu_D vs Mu_E
evm.TU.CM024131.1.250	-4.45519	0.00667662	down-regulated	Mu_D vs Mu_E
evm.TU.CM024102.1.135	2.71234	0.00672066	up-regulated	Mu_D vs Mu_E
evm.TU.CM024127.1.104	-3.47257	0.00678195	down-regulated	Mu_D vs Mu_E
evm.TU.CM024114.1.260	2.32037	0.00730718	up-regulated	Mu_D vs Mu_E
evm.TU.CM024154.1.331	1.93256	0.00742853	up-regulated	Mu_D vs Mu_E
evm.TU.CM024160.1.423_evm.TU.CM024160.1.422	-2.18846	0.0074659	down-regulated	Mu_D vs Mu_E
evm.TU.CM024128.1.190	-2.16608	0.00747132	down-regulated	Mu_D vs Mu_E
evm.TU.CM024125.1.50	2.32863	0.00749834	up-regulated	Mu_D vs Mu_E
evm.TU.CM024161.1.119	-2.15904	0.00758356	down-regulated	Mu_D vs Mu_E
evm.TU.CM024166.1.130	-2.65547	0.00765038	down-regulated	Mu_D vs Mu_E
evm.TU.CM024164.1.548	3.15802	0.00768315	up-regulated	Mu_D vs Mu_E
evm.TU.CM024145.1.343	2.88309	0.00791288	up-regulated	Mu_D vs Mu_E
evm.TU.CM024148.1.214	2.71798	0.0079427	up-regulated	Mu_D vs Mu_E
evm.TU.CM024154.1.20	5.67259	0.00810552	up-regulated	Mu_D vs Mu_E
evm.TU.CM024103.1.234	4.49031	0.00839225	up-regulated	Mu_D vs Mu_E
evm.TU.CM024165.1.351	2.42122	0.00861656	up-regulated	Mu_D vs Mu_E
evm.TU.CM024147.1.714	2.23795	0.00871151	up-regulated	Mu_D vs Mu_E
evm.TU.CM024118.1.284	-2.57511	0.00873645	down-regulated	Mu_D vs Mu_E
evm.TU.JACDRO010003234.1.3	-2.9238	0.00897818	down-regulated	Mu_D vs Mu_E
evm.TU.CM024144.1.103	-2.89849	0.00913838	down-regulated	Mu_D vs Mu_E
evm.TU.CM024148.1.327	-3.59127	0.00928085	down-regulated	Mu_D vs Mu_E
evm.TU.CM024118.1.101	2.10505	0.00928085	up-regulated	Mu_D vs Mu_E
evm.TU.CM024123.1.247	-1.91858	0.00933258	down-regulated	Mu_D vs Mu_E
evm.TU.CM024116.1.191	3.52251	0.00933586	up-regulated	Mu_D vs Mu_E
evm.TU.CM024141.1.401	-2.56397	0.00946453	down-regulated	Mu_D vs Mu_E
evm.TU.CM024162.1.228	4.40731	0.00948798	up-regulated	Mu_D vs Mu_E
evm.TU.CM024099.1.2	-1.77533	0.00992009	down-regulated	Mu_D vs Mu_E
evm.TU.CM024122.1.399	2.64105	0.00994177	up-regulated	Mu_D vs Mu_E
evm.TU.CM024100.1.473	-2.04461	0.0100864	down-regulated	Mu_D vs Mu_E
evm.TU.CM024144.1.276	2.07374	0.0101251	up-regulated	Mu_D vs Mu_E
evm.TU.CM024150.1.57	4.628	0.0103423	up-regulated	Mu_D vs Mu_E
evm.TU.CM024097.1.209	2.8943	0.0105048	up-regulated	Mu_D vs Mu_E
evm.TU.CM024153.1.28	1.85279	0.0106424	up-regulated	Mu_D vs Mu_E
evm.TU.CM024097.1.14	2.05659	0.0106854	up-regulated	Mu_D vs Mu_E
evm.TU.CM024096.1.222	-1.96127	0.0106995	down-regulated	Mu_D vs Mu_E
evm.TU.CM024150.1.153_evm.TU.CM024150.1.154	2.47586	0.010785	up-regulated	Mu_D vs Mu_E
evm.TU.CM024142.1.277	2.1462	0.0114635	up-regulated	Mu_D vs Mu_E
evm.TU.CM024162.1.156	-2.11249	0.0115376	down-regulated	Mu_D vs Mu_E
evm.TU.CM024104.1.148	1.8727	0.0121846	up-regulated	Mu_D vs Mu_E
evm.TU.CM024107.1.217	2.38174	0.0123428	up-regulated	Mu_D vs Mu_E
evm.TU.CM024128.1.283	3.72795	0.0124936	up-regulated	Mu_D vs Mu_E
evm.TU.CM024125.1.103	2.02127	0.0124939	up-regulated	Mu_D vs Mu_E
evm.TU.CM024142.1.193	-2.1865	0.0125081	down-regulated	Mu_D vs Mu_E
evm.TU.CM024139.1.177	-1.84089	0.0125462	down-regulated	Mu_D vs Mu_E
evm.TU.CM024104.1.257	-2.0324	0.0127681	down-regulated	Mu_D vs Mu_E
evm.TU.CM024114.1.247	2.23797	0.0130411	up-regulated	Mu_D vs Mu_E
evm.TU.CM024151.1.156	2.68917	0.0132491	up-regulated	Mu_D vs Mu_E
evm.TU.CM024165.1.344	2.192	0.0133418	up-regulated	Mu_D vs Mu_E
evm.TU.CM024126.1.290	2.23434	0.0134812	up-regulated	Mu_D vs Mu_E
evm.TU.CM024156.1.502	4.10173	0.0134812	up-regulated	Mu_D vs Mu_E
evm.TU.CM024164.1.16	-2.29672	0.0136261	down-regulated	Mu_D vs Mu_E
evm.TU.CM024161.1.226	2.26216	0.013827	up-regulated	Mu_D vs Mu_E
evm.TU.CM024102.1.292	-2.17445	0.0139175	down-regulated	Mu_D vs Mu_E
evm.TU.CM024152.1.288	2.06136	0.0143722	up-regulated	Mu_D vs Mu_E
evm.TU.CM024135.1.189	2.13101	0.0146799	up-regulated	Mu_D vs Mu_E
evm.TU.CM024150.1.91	2.10987	0.0148732	up-regulated	Mu_D vs Mu_E
evm.TU.CM024139.1.176	-1.85167	0.0148872	down-regulated	Mu_D vs Mu_E
evm.TU.CM024135.1.459	2.07525	0.0152731	up-regulated	Mu_D vs Mu_E
evm.TU.CM024120.1.154	-2.05178	0.015436	down-regulated	Mu_D vs Mu_E
evm.TU.CM024097.1.428	1.9672	0.0154366	up-regulated	Mu_D vs Mu_E
evm.TU.CM024114.1.263	1.76988	0.01555	up-regulated	Mu_D vs Mu_E
evm.TU.CM024104.1.158	4.29219	0.0157225	up-regulated	Mu_D vs Mu_E
evm.TU.CM024160.1.504	1.91686	0.0157225	up-regulated	Mu_D vs Mu_E
evm.TU.CM024111.1.179	-2.03633	0.0158521	down-regulated	Mu_D vs Mu_E
evm.TU.CM024135.1.109	-1.92994	0.0159638	down-regulated	Mu_D vs Mu_E
evm.TU.CM024155.1.311	-1.90653	0.0159638	down-regulated	Mu_D vs Mu_E
evm.TU.CM024144.1.256	1.97131	0.0161132	up-regulated	Mu_D vs Mu_E
evm.TU.CM024156.1.275	2.27872	0.0161686	up-regulated	Mu_D vs Mu_E
evm.TU.CM024142.1.169	2.05959	0.0162837	up-regulated	Mu_D vs Mu_E
evm.TU.CM024167.1.49	-2.46435	0.0165385	down-regulated	Mu_D vs Mu_E
evm.TU.CM024140.1.155	1.8118	0.016993	up-regulated	Mu_D vs Mu_E
evm.TU.CM024163.1.380	-2.04535	0.0171334	down-regulated	Mu_D vs Mu_E
evm.TU.CM024118.1.488	3.04477	0.017568	up-regulated	Mu_D vs Mu_E
evm.TU.CM024164.1.67	-2.64348	0.0178565	down-regulated	Mu_D vs Mu_E
evm.TU.CM024111.1.274	1.74043	0.0182475	up-regulated	Mu_D vs Mu_E
evm.TU.JACDRO010000894.1.5	1.99717	0.0191134	up-regulated	Mu_D vs Mu_E
evm.TU.CM024156.1.185	1.91924	0.0191651	up-regulated	Mu_D vs Mu_E
evm.TU.CM024158.1.347	-2.67944	0.0194564	down-regulated	Mu_D vs Mu_E
evm.TU.CM024133.1.146	-5.73228	0.0203034	down-regulated	Mu_D vs Mu_E
evm.TU.CM024097.1.319	-2.77511	0.0204232	down-regulated	Mu_D vs Mu_E
evm.TU.CM024137.1.278	2.9705	0.0205916	up-regulated	Mu_D vs Mu_E
evm.TU.CM024129.1.204	2.14375	0.0207132	up-regulated	Mu_D vs Mu_E
evm.TU.CM024098.1.141	-1.69546	0.0209816	down-regulated	Mu_D vs Mu_E
evm.TU.CM024146.1.707	-1.99057	0.021035	down-regulated	Mu_D vs Mu_E
evm.TU.CM024111.1.260	2.23512	0.0211815	up-regulated	Mu_D vs Mu_E
evm.TU.CM024153.1.25	3.12092	0.0212363	up-regulated	Mu_D vs Mu_E
evm.TU.CM024102.1.140	2.5179	0.021319	up-regulated	Mu_D vs Mu_E
evm.TU.CM024134.1.208	-3.3316	0.0219318	down-regulated	Mu_D vs Mu_E
evm.TU.CM024143.1.337	1.93958	0.0227441	up-regulated	Mu_D vs Mu_E
evm.TU.CM024107.1.183	-2.48861	0.0232517	down-regulated	Mu_D vs Mu_E
evm.TU.CM024135.1.190	2.03449	0.023438	up-regulated	Mu_D vs Mu_E
evm.TU.CM024137.1.63	3.21669	0.0235006	up-regulated	Mu_D vs Mu_E
evm.TU.CM024151.1.155	2.56983	0.0252747	up-regulated	Mu_D vs Mu_E
evm.TU.CM024164.1.305	-2.1161	0.0255969	down-regulated	Mu_D vs Mu_E
evm.TU.CM024104.1.350	1.93696	0.0260376	up-regulated	Mu_D vs Mu_E
evm.TU.CM024120.1.240	1.75973	0.0262892	up-regulated	Mu_D vs Mu_E
evm.TU.CM024147.1.694	-1.9649	0.0264636	down-regulated	Mu_D vs Mu_E
evm.TU.CM024125.1.75	1.80215	0.0265405	up-regulated	Mu_D vs Mu_E
evm.TU.CM024146.1.655	3.11327	0.0266892	up-regulated	Mu_D vs Mu_E
evm.TU.CM024102.1.270	2.52554	0.02677	up-regulated	Mu_D vs Mu_E
evm.TU.CM024145.1.636_evm.TU.CM024145.1.638	-2.09162	0.0271189	down-regulated	Mu_D vs Mu_E
evm.TU.CM024135.1.219	5.24273	0.0275153	up-regulated	Mu_D vs Mu_E
evm.TU.CM024145.1.122	2.37921	0.0280542	up-regulated	Mu_D vs Mu_E
evm.TU.CM024115.1.74	-1.89599	0.0287112	down-regulated	Mu_D vs Mu_E
evm.TU.CM024100.1.474	-2.49069	0.0289731	down-regulated	Mu_D vs Mu_E
evm.TU.CM024122.1.161	2.13832	0.0293419	up-regulated	Mu_D vs Mu_E
evm.TU.CM024112.1.90	-2.52757	0.0301	down-regulated	Mu_D vs Mu_E
evm.TU.CM024134.1.315	1.87086	0.0302874	up-regulated	Mu_D vs Mu_E
evm.TU.CM024165.1.7	-1.8122	0.0303977	down-regulated	Mu_D vs Mu_E
evm.TU.CM024134.1.440	-1.81048	0.0304635	down-regulated	Mu_D vs Mu_E
evm.TU.CM024118.1.441	1.68042	0.0306609	up-regulated	Mu_D vs Mu_E
evm.TU.CM024146.1.271	2.76631	0.0310305	up-regulated	Mu_D vs Mu_E
evm.TU.CM024122.1.487	-2.25222	0.0311269	down-regulated	Mu_D vs Mu_E
evm.TU.CM024135.1.116	1.96958	0.0312947	up-regulated	Mu_D vs Mu_E
evm.TU.CM024149.1.175	1.91842	0.0313537	up-regulated	Mu_D vs Mu_E
evm.TU.CM024161.1.175	-1.69353	0.031891	down-regulated	Mu_D vs Mu_E
evm.TU.CM024127.1.132	2.98218	0.0319462	up-regulated	Mu_D vs Mu_E
evm.TU.CM024119.1.200	-1.79447	0.0323075	down-regulated	Mu_D vs Mu_E
evm.TU.CM024122.1.374	-2.6685	0.0324735	down-regulated	Mu_D vs Mu_E
evm.TU.CM024111.1.393	-1.56242	0.0325033	down-regulated	Mu_D vs Mu_E
evm.TU.CM024136.1.168	-3.43988	0.0327599	down-regulated	Mu_D vs Mu_E
evm.TU.CM024158.1.3	2.20281	0.0330295	up-regulated	Mu_D vs Mu_E
evm.TU.CM024100.1.218_evm.TU.CM024100.1.220	2.22105	0.0330663	up-regulated	Mu_D vs Mu_E
evm.TU.CM024136.1.81	1.59481	0.0342955	up-regulated	Mu_D vs Mu_E
evm.TU.CM024152.1.149	1.88426	0.0343805	up-regulated	Mu_D vs Mu_E
evm.TU.CM024101.1.96	2.16986	0.0356352	up-regulated	Mu_D vs Mu_E
evm.TU.CM024100.1.226	3.08992	0.0357116	up-regulated	Mu_D vs Mu_E
evm.TU.CM024111.1.512	2.31356	0.0361268	up-regulated	Mu_D vs Mu_E
evm.TU.CM024116.1.1_evm.TU.CM024116.1.2	1.68678	0.0361501	up-regulated	Mu_D vs Mu_E
evm.TU.CM024101.1.65	-1.9915	0.0361746	down-regulated	Mu_D vs Mu_E
evm.TU.CM024151.1.30	2.8993	0.0369815	up-regulated	Mu_D vs Mu_E
evm.TU.CM024132.1.355	1.79816	0.0371483	up-regulated	Mu_D vs Mu_E
evm.TU.CM024166.1.564	-2.37541	0.037498	down-regulated	Mu_D vs Mu_E
evm.TU.CM024147.1.577	-1.89657	0.037549	down-regulated	Mu_D vs Mu_E
evm.TU.CM024141.1.63	-1.82133	0.0377873	down-regulated	Mu_D vs Mu_E
evm.TU.CM024167.1.39	-1.8054	0.0378475	down-regulated	Mu_D vs Mu_E
evm.TU.CM024141.1.211	1.72996	0.0378475	up-regulated	Mu_D vs Mu_E
evm.TU.CM024145.1.276	3.28382	0.0394041	up-regulated	Mu_D vs Mu_E
evm.TU.CM024167.1.34	-1.77587	0.040348	down-regulated	Mu_D vs Mu_E
evm.TU.CM024100.1.454	-1.79182	0.0406219	down-regulated	Mu_D vs Mu_E
evm.TU.CM024156.1.572	2.00193	0.0406981	up-regulated	Mu_D vs Mu_E
evm.TU.CM024145.1.591	3.69184	0.0411621	up-regulated	Mu_D vs Mu_E
evm.TU.CM024143.1.378	1.5167	0.0412024	up-regulated	Mu_D vs Mu_E
evm.TU.CM024167.1.350	2.73132	0.041274	up-regulated	Mu_D vs Mu_E
evm.TU.CM024150.1.34	2.0292	0.0416779	up-regulated	Mu_D vs Mu_E
evm.TU.CM024116.1.168	1.5798	0.0423345	up-regulated	Mu_D vs Mu_E
evm.TU.CM024153.1.202	2.1711	0.0423345	up-regulated	Mu_D vs Mu_E
evm.TU.CM024118.1.262	-2.34287	0.042342	down-regulated	Mu_D vs Mu_E
evm.TU.CM024146.1.227	1.56856	0.042719	up-regulated	Mu_D vs Mu_E
evm.TU.CM024133.1.219	1.88838	0.0427987	up-regulated	Mu_D vs Mu_E
evm.TU.CM024111.1.264	2.27481	0.0429344	up-regulated	Mu_D vs Mu_E
evm.TU.CM024096.1.457	1.73085	0.0429344	up-regulated	Mu_D vs Mu_E
evm.TU.CM024147.1.715	4.48583	0.0433274	up-regulated	Mu_D vs Mu_E
evm.TU.CM024122.1.113	-1.77358	0.0434919	down-regulated	Mu_D vs Mu_E
evm.TU.CM024097.1.205	1.52691	0.0437278	up-regulated	Mu_D vs Mu_E
evm.TU.CM024140.1.143	1.76603	0.0442538	up-regulated	Mu_D vs Mu_E
evm.TU.JACDRO010000891.1.1	1.70961	0.0442989	up-regulated	Mu_D vs Mu_E
evm.TU.CM024132.1.326	-1.73772	0.0444221	down-regulated	Mu_D vs Mu_E
evm.TU.CM024135.1.443	-1.60682	0.0453257	down-regulated	Mu_D vs Mu_E
evm.TU.CM024153.1.179	2.32233	0.045488	up-regulated	Mu_D vs Mu_E
evm.TU.CM024133.1.202	1.62328	0.0464401	up-regulated	Mu_D vs Mu_E
evm.TU.CM024161.1.176	-1.68881	0.0467328	down-regulated	Mu_D vs Mu_E
evm.TU.CM024114.1.276	1.89758	0.0470306	up-regulated	Mu_D vs Mu_E
evm.TU.CM024129.1.47	1.59406	0.0470306	up-regulated	Mu_D vs Mu_E
evm.TU.CM024164.1.176	2.06874	0.0473397	up-regulated	Mu_D vs Mu_E
evm.TU.CM024147.1.639	1.71169	0.0473397	up-regulated	Mu_D vs Mu_E
evm.TU.CM024123.1.185	1.6567	0.0476625	up-regulated	Mu_D vs Mu_E
evm.TU.CM024112.1.298	2.79892	0.0479023	up-regulated	Mu_D vs Mu_E
evm.TU.CM024146.1.618	-1.98298	0.048003	down-regulated	Mu_D vs Mu_E
evm.TU.CM024107.1.226	1.69242	0.0480994	up-regulated	Mu_D vs Mu_E
evm.TU.CM024113.1.180	4.39181	0.04814	up-regulated	Mu_D vs Mu_E
evm.TU.CM024160.1.393	1.59258	0.0485752	up-regulated	Mu_D vs Mu_E
evm.TU.CM024138.1.85	1.91192	0.0489037	up-regulated	Mu_D vs Mu_E
evm.TU.CM024121.1.374_evm.TU.CM024121.1.375	-1.5907	0.0491069	down-regulated	Mu_D vs Mu_E
evm.TU.CM024101.1.407	-1.83693	0.0491228	down-regulated	Mu_D vs Mu_E
evm.TU.CM024103.1.98	2.18606	0.0494351	up-regulated	Mu_D vs Mu_E
evm.TU.CM024097.1.398	1.6932	0.0495438	up-regulated	Mu_D vs Mu_E
evm.TU.CM024159.1.104	2.00371	0.0495776	up-regulated	Mu_D vs Mu_E
evm.TU.CM024161.1.225	1.96805	0.0497583	up-regulated	Mu_D vs Mu_E
evm.TU.CM024167.1.90	1.71534	0.0498751	up-regulated	Mu_D vs Mu_E
evm.TU.CM024108.1.41_evm.TU.CM024108.1.42	5.57099	4.25e-09	up-regulated	Mu_E vs Mu_A
evm.TU.CM024139.1.261	6.45128	9.4e-08	up-regulated	Mu_E vs Mu_A
evm.TU.CM024119.1.99	-4.19296	1.08e-06	down-regulated	Mu_E vs Mu_A
evm.TU.CM024149.1.345	23.3486	1.67e-06	up-regulated	Mu_E vs Mu_A
evm.TU.CM024131.1.103	5.54304	9.07e-06	up-regulated	Mu_E vs Mu_A
evm.TU.CM024112.1.191	6.42424	2.39e-05	up-regulated	Mu_E vs Mu_A
evm.TU.CM024126.1.125	-5.42591	5.32e-05	down-regulated	Mu_E vs Mu_A
evm.TU.CM024145.1.523	4.35461	0.000100812	up-regulated	Mu_E vs Mu_A
evm.TU.CM024123.1.37	-3.81504	0.000118197	down-regulated	Mu_E vs Mu_A
evm.TU.CM024151.1.141	4.26864	0.000599627	up-regulated	Mu_E vs Mu_A
evm.TU.CM024146.1.620	-2.69681	0.000812407	down-regulated	Mu_E vs Mu_A
evm.TU.CM024137.1.118	-2.81194	0.000813823	down-regulated	Mu_E vs Mu_A
evm.TU.CM024120.1.141	-5.43221	0.000884428	down-regulated	Mu_E vs Mu_A
evm.TU.CM024136.1.264	3.85525	0.00144037	up-regulated	Mu_E vs Mu_A
evm.TU.CM024122.1.575	3.25283	0.00187045	up-regulated	Mu_E vs Mu_A
evm.TU.CM024165.1.184	2.71313	0.00191135	up-regulated	Mu_E vs Mu_A
evm.TU.CM024112.1.108	3.19042	0.00216039	up-regulated	Mu_E vs Mu_A
evm.TU.CM024132.1.96	4.80283	0.00231056	up-regulated	Mu_E vs Mu_A
evm.TU.CM024127.1.187	4.21599	0.00417948	up-regulated	Mu_E vs Mu_A
evm.TU.CM024127.1.233	5.08402	0.00463819	up-regulated	Mu_E vs Mu_A
evm.TU.CM024146.1.130	2.9214	0.0047155	up-regulated	Mu_E vs Mu_A
evm.TU.CM024121.1.205	3.48161	0.00483109	up-regulated	Mu_E vs Mu_A
evm.TU.CM024142.1.375	-2.77399	0.00523542	down-regulated	Mu_E vs Mu_A
evm.TU.CM024107.1.223	3.71601	0.0058482	up-regulated	Mu_E vs Mu_A
evm.TU.CM024142.1.586	-3.20593	0.00587704	down-regulated	Mu_E vs Mu_A
evm.TU.CM024097.1.435	3.12229	0.00624469	up-regulated	Mu_E vs Mu_A
evm.TU.CM024116.1.243	2.43445	0.00630536	up-regulated	Mu_E vs Mu_A
evm.TU.CM024110.1.57	2.9298	0.00679416	up-regulated	Mu_E vs Mu_A
evm.TU.CM024100.1.244	-3.33818	0.00711157	down-regulated	Mu_E vs Mu_A
evm.TU.CM024097.1.209	-3.83532	0.00790051	down-regulated	Mu_E vs Mu_A
evm.TU.CM024139.1.195	3.39071	0.00882218	up-regulated	Mu_E vs Mu_A
evm.TU.CM024164.1.125	-2.37826	0.00904446	down-regulated	Mu_E vs Mu_A
evm.TU.CM024166.1.547	2.87959	0.00916077	up-regulated	Mu_E vs Mu_A
evm.TU.CM024166.1.56	-4.90277	0.0106713	down-regulated	Mu_E vs Mu_A
evm.TU.CM024143.1.278	3.64556	0.0106919	up-regulated	Mu_E vs Mu_A
evm.TU.CM024146.1.389	2.83835	0.0121423	up-regulated	Mu_E vs Mu_A
evm.TU.CM024160.1.474	3.0943	0.0121534	up-regulated	Mu_E vs Mu_A
evm.TU.CM024112.1.502	4.26365	0.0124627	up-regulated	Mu_E vs Mu_A
evm.TU.CM024153.1.202	-2.91323	0.0129912	down-regulated	Mu_E vs Mu_A
evm.TU.CM024097.1.174_evm.TU.CM024097.1.173	-2.77675	0.0138954	down-regulated	Mu_E vs Mu_A
evm.TU.CM024142.1.532	2.64369	0.0143215	up-regulated	Mu_E vs Mu_A
evm.TU.CM024152.1.161	2.91226	0.0145006	up-regulated	Mu_E vs Mu_A
evm.TU.CM024166.1.313	3.84478	0.0157461	up-regulated	Mu_E vs Mu_A
evm.TU.CM024104.1.64	5.36074	0.0161212	up-regulated	Mu_E vs Mu_A
evm.TU.CM024146.1.388	2.73345	0.0162915	up-regulated	Mu_E vs Mu_A
evm.TU.CM024134.1.314	1.9177	0.0166534	up-regulated	Mu_E vs Mu_A
evm.TU.CM024136.1.168	3.9601	0.0188182	up-regulated	Mu_E vs Mu_A
evm.TU.CM024100.1.472	2.37842	0.019195	up-regulated	Mu_E vs Mu_A
evm.TU.CM024100.1.473	2.54205	0.0192502	up-regulated	Mu_E vs Mu_A
evm.TU.CM024141.1.213	5.83899	0.0193365	up-regulated	Mu_E vs Mu_A
evm.TU.CM024146.1.623	-2.54224	0.0193365	down-regulated	Mu_E vs Mu_A
evm.TU.CM024162.1.189	2.30142	0.019855	up-regulated	Mu_E vs Mu_A
evm.TU.CM024144.1.166	-2.91801	0.0215404	down-regulated	Mu_E vs Mu_A
evm.TU.CM024109.1.10	3.26813	0.0215534	up-regulated	Mu_E vs Mu_A
evm.TU.CM024146.1.387	2.57305	0.022139	up-regulated	Mu_E vs Mu_A
evm.TU.CM024158.1.554	2.70523	0.022139	up-regulated	Mu_E vs Mu_A
evm.TU.CM024148.1.337	4.90664	0.0226621	up-regulated	Mu_E vs Mu_A
evm.TU.CM024139.1.53	3.43451	0.0245924	up-regulated	Mu_E vs Mu_A
evm.TU.CM024158.1.293	2.50466	0.0252969	up-regulated	Mu_E vs Mu_A
evm.TU.CM024147.1.293	-3.24266	0.0259222	down-regulated	Mu_E vs Mu_A
evm.TU.CM024115.1.157	-2.0293	0.0266845	down-regulated	Mu_E vs Mu_A
evm.TU.CM024153.1.212	2.98488	0.0278485	up-regulated	Mu_E vs Mu_A
evm.TU.CM024129.1.81	3.62104	0.0282366	up-regulated	Mu_E vs Mu_A
evm.TU.CM024127.1.398	2.1954	0.0285959	up-regulated	Mu_E vs Mu_A
evm.TU.CM024157.1.117	2.18615	0.0296721	up-regulated	Mu_E vs Mu_A
evm.TU.CM024136.1.65_evm.TU.CM024136.1.66	2.29487	0.0296721	up-regulated	Mu_E vs Mu_A
evm.TU.CM024100.1.623	2.77621	0.0317707	up-regulated	Mu_E vs Mu_A
evm.TU.CM024150.1.136	2.15445	0.0323135	up-regulated	Mu_E vs Mu_A
evm.TU.CM024104.1.279	2.51255	0.0324873	up-regulated	Mu_E vs Mu_A
evm.TU.CM024147.1.188	3.45071	0.0330566	up-regulated	Mu_E vs Mu_A
evm.TU.CM024161.1.168	2.55431	0.0343535	up-regulated	Mu_E vs Mu_A
evm.TU.CM024136.1.12	3.25371	0.034807	up-regulated	Mu_E vs Mu_A
evm.TU.CM024098.1.324	-2.35016	0.0357351	down-regulated	Mu_E vs Mu_A
evm.TU.CM024144.1.103	2.84197	0.0357351	up-regulated	Mu_E vs Mu_A
evm.TU.CM024153.1.191	2.35289	0.0372941	up-regulated	Mu_E vs Mu_A
evm.TU.CM024096.1.35	-2.22214	0.0375824	down-regulated	Mu_E vs Mu_A
evm.TU.CM024100.1.576	2.72527	0.0397896	up-regulated	Mu_E vs Mu_A
evm.TU.CM024164.1.268	3.72733	0.0399406	up-regulated	Mu_E vs Mu_A
evm.TU.CM024111.1.442	-2.39042	0.0412545	down-regulated	Mu_E vs Mu_A
evm.TU.CM024120.1.599	1.9979	0.0422617	up-regulated	Mu_E vs Mu_A
evm.TU.CM024166.1.327	5.76196	0.0448615	up-regulated	Mu_E vs Mu_A
evm.TU.CM024154.1.138	-2.45876	0.045456	down-regulated	Mu_E vs Mu_A
evm.TU.CM024135.1.890	-1.8859	0.0460729	down-regulated	Mu_E vs Mu_A
evm.TU.CM024131.1.281	-2.74178	0.0470595	down-regulated	Mu_E vs Mu_A
